# Supplementary material for: Use of commercial or indigenous yeast impacts the S. cerevisiae transcriptome during wine fermentation
Source: Microbiol Spectr. 2024 Sep 17;12(11):e01194-24. doi: 10.1128/spectrum.01194-24 (PMC11537062; doi:10.1128/spectrum.01194-24)
Supplement: Table S2 — S. cerevisiae ITS2 sequences. [file spectrum.01194-24-s0003.xlsx]

## Sheet: Table S2A
Table S2: Number of reads that map to the three S. cerevisiae ITS sequences.
	Total reads	Number of S. cerevisiae reads	Fraction of total fungal reads that are S. cerevisiae	Fraction of reads that are seq 1	Fraction of reads that are seq 2	Fraction of reads that are seq 3
Day 0	192357	21	0	0	0	0
Day 2 inoculated	192547	181829	0.94	0	0	0.94
Day 3 uninoculated	218172	7000	0.03	0	0	0.03
Day 3 inoculated	179762	176466	0.98	0	0	0.98
Day 5 uninoculated	221378	50500	0.23	0	0.23	0
Day 5 inoculated	199648	199290	1	1	0	0
Day 7 uninoculated	182719	173394	0.95	0	0.95	0
Day 7 inoculated	250457	250363	1	0.99	0	0
Day 9 uninoculated	229231	222414	0.97	0	0.97	0
Day 9 inoculated	186295	186099	1	0.99	0	0
Day 11 uninoculated	184572	179207	0.97	0	0.97	0
Day 11 inoculated	219434	219056	1	1	0	0
Day 13 uninoculated	179417	174020	0.97	0	0.97	0
Day 13 inoculated	267236	267191	1	0.99	0	0
Day 15 uninoculated	190138	184288	0.97	0	0.97	0
Day 15 inoculated	194212	194082	1	0.99	0	0
Day 17 uninoculated	246117	238652	0.97	0	0.97	0
Day 17 inoculated	193349	193066	1	0.99	0	0
Seq1	AATGCGATACGTAATGTGAATTGCAGAATTCCGTGAATCATCGAATCTTTGAACGCACATTGCGCCCCTTGGTATTCCAGGGGGCATGCCTGTTTGAGCGTCATTTCCTTCTCAAACATTCTGTTTGGTAGTGAGTGATACTCTTTGGAGTTAACTTGAAATTGCTGGCCTTTTCATTGGATGTTTTTTTTCCAAAGAGAGGTTTCTCTGCGTGCTTGAGGTATAATGCAAAGTACGGTCGTTTTAGGTTTTACCAACTGCGGCTAATCTTTTTTTATACTGAGCGTATTGGAACGTTATCGATAAGAAGAGAGCGTCTAGGCGAACAATGTTCTTAAAGTTTGACCTCAAATCAGGTAGGAGTACCCGCTGAAC
Seq2	AATGCGATACGTAATGTGAATTGCAGAATTCCGTGAATCATCGAATCTTTGAACGCACATTGCGCCCCTTGGTATTCCAGGGGGCATGCCTGTTTGAGCGTCATTTCCTTCTCAAACATTCTGTTTGGTAGTGAGTGATACTCTTTGGAGTTAACTTGAAATTGCTGGCCTTTTCATTGGATGTTTTTTTTCCAAAGAGAGGTTTCTCTGCGTGCTTGAGGTATAATGCAAGTACGGTCGTTTTAGGTTTTACCAACTGCGGCTAATCTTTTTTTATACTGAGCGTATTGGAACGTTATCGATAAGAAGAGAGCGTCTAGGCGAACAATGTTCTTAAAGTTTGACCTCAAATCAGGTAGGAGTACCCGCTGAAC
Seq3	AATGCGATACGTAATGTGAATTGCAGAATTCCGTGAATCATCGAATCTTTGAACGCACATTGCGCCCCTTGGTATTCCAGGGGGCATGCCTGTTTGAGCGTCATTTCCTTCTCAAACATTCTGTTTGGTAGTGAGTGATACTCTTTGGAGTTAACTTGAAATTGCTGGCCTTTTCATTGGATGTTTTTTTTTTCCAAAGAGAGGTTTCTCTGCGTGCTTGAGGTATAATGCAAGTACGGTCGTTTTAGGTTTTACCAACTGCGGCTAATCTTTTTTATACTGAGCGTATTGGAACGTTATCGATAAGAAGAGAGCGTCTAGGCGAACAATGTTCTTAAAGTTTGACCTCAAATCAGGTAGGAGTACCCGCTGAAC
Seq 1 has 100% identity to the clinical S. cerevisiae strains YJM981, YJM990, YJM978, YJM975
Seq 2 has 100% identity to over 100 S. cerevisiae strains including clinical, environmental and commercial strains
Seq 3 has 100% identity to over 100 S. cerevisiae strains including clinical, environmental and commercial strains
