# Supplementary material for: Use of commercial or indigenous yeast impacts the S. cerevisiae transcriptome during wine fermentation
Source: Microbiol Spectr. 2024 Sep 17;12(11):e01194-24. doi: 10.1128/spectrum.01194-24 (PMC11537062; doi:10.1128/spectrum.01194-24)
Supplement: Table S3 — Top 20 features (genes) extracted from PCA. [file spectrum.01194-24-s0004.xlsx]

## Sheet: top 20 genes for each PC
Table S3: Top 20 features (genes) extracted from PC analysis in Fig. 3A
Gene_ID	PC1*	Gene_name		Gene_ID	PC2*	Gene_name		Gene_ID	PC3*	Gene_name		Gene_ID	PC4*	Gene_name
YOL155W-A	0.0571547	uncharacterized protein		YLR162W	0.072505	uncharacterized protein		YOL015W	0.0692093	Irc10p		YLR162W	0.0740646	uncharacterized protein
YJL190C	0.0546998	ribosomal 40S subunit protein S22A		YLR162W-A	0.0714042	Rrt15p		YLL057C	0.065667	sulfonate dioxygenase		YLR154W-C	0.0703253	Tar1p
YCR098C	0.0523619	Git1p		YBR296C	0.0643704	Pho89p		YLR194C	0.0636645	Ncw2p		YJL107C	0.0683437	uncharacterized protein
YJL133C-A	0.0490103	Dpi8p		YIL057C	0.0632857	Rgi2p		YMR325W	0.0634788	seripauperin PAU19		YLR194C	0.066869	Ncw2p
YIL119C	0.0455991	Rpi1p		YLR307C-A	0.0597318	Dpa10p		YAR028W	0.059966	DUP240 family protein		YMR009W	0.0635621	acireductone dioxygenase (Ni2+-requiring)
YDR508C	0.0446235	glutamine permease GNP1		YLR154C-G	0.0588617	uncharacterized protein		YDL247W	0.0597563	alpha-glucoside permease		YML100W-A	0.0575301	uncharacterized protein
YBR296C	0.0444913	Pho89p		YFL058W	0.0575463	4-amino-5-hydroxymethyl-2-methylpyrimidine phosphate synthase		YOL014W	0.059303	uncharacterized protein		YLR154C-G	0.0574122	uncharacterized protein
YBR200W-A	0.0432368	uncharacterized protein		YCR010C	0.056708	Acetate transporter required for normal sporulation		YJL222W	0.0591182	signal sequence-binding protein		YGR249W	0.0562536	Mga1p
YBL005W-A	0.0431787	gag protein		YPR001W	0.0566459	citrate (Si)-synthase CIT3		YIL173W	0.0589111	signal sequence-binding protein		YLR162W-A	0.0560573	Rrt15p
YMR244W	0.0428568	uncharacterized protein		YHR136C	0.0528642	Spl2p		YGR213C	0.0578994	Rta1p		YBL043W	0.0553372	Ecm13p
YLR307C-A	0.0422663	Dpa10p		YNL332W	0.0519681	4-amino-5-hydroxymethyl-2-methylpyrimidine phosphate synthase		YBR182C-A	0.0577665	uncharacterized protein		YLR159C-A	0.0528294	uncharacterized protein
YOL120C	0.0418898	ribosomal 60S subunit protein L18A		YHR096C	0.0508539	hexose transporter HXT5		YJR160C	0.0572051	alpha-glucoside permease		YPR145C-A	0.0526636	uncharacterized protein
YGL183C	0.0418504	Mnd1p		YPL223C	0.0500395	Gre1p		YDL241W	0.0571418	uncharacterized protein		YLR415C	0.0522668	uncharacterized protein
YJL219W	0.0415613	hexose transporter HXT9		YLR154W-C	0.049921	Tar1p		YBL005W-A	0.0569529	gag protein		YLR157C-C	0.0520986	uncharacterized protein
YGL147C	0.0415061	ribosomal 60S subunit protein L9A		YMR175W-A	0.0485934	uncharacterized protein		YJL113W	0.0554968	gag-pol fusion protein		YML075C	0.0516446	hydroxymethylglutaryl-CoA reductase (NADPH) HMG1
YML047C	0.0410378	pheromone-regulated K(+) transporter PRM6		YLR267W	0.048042	Bop2p		YOL016C	0.0518267	calmodulin-dependent protein kinase CMK2		YPL092W	0.0497503	Ssu1p
YDR144C	0.0404775	aspartyl protease		YBR298C	0.0478363	maltose permease		YCL025C	0.0503932	amino acid transporter AGP1		YLR156C-A	0.0496634	uncharacterized protein
YBR299W	0.040327	alpha-glucosidase MAL32		YPR002W	0.0475711	putative 2-methylcitrate dehydratase		YCL026C-A	0.0499985	type II nitroreductase		YER053C-A	0.049461	uncharacterized protein
YER131W	0.0395907	ribosomal 40S subunit protein S26B		YFL054C	0.0474454	Aqy3p		YKL159C	0.0497849	Rcn1p		YPL036W	0.0489319	H(+)-exporting P2-type ATPase PMA2
YOR063W	0.0394814	ribosomal 60S subunit protein L3		YKR102W	0.0472489	Flo10p		YLR120C	0.0497312	aspartyl protease		YPR193C	0.0489195	histone acetyltransferase
* Values are the absolute value of the variable loading
