# Supplementary material for: Use of commercial or indigenous yeast impacts the S. cerevisiae transcriptome during wine fermentation
Source: Microbiol Spectr. 2024 Sep 17;12(11):e01194-24. doi: 10.1128/spectrum.01194-24 (PMC11537062; doi:10.1128/spectrum.01194-24)
Supplement: Table S4 — Differentially-regulated genes in uninoculated and inoculated fermentations. [file spectrum.01194-24-s0005.xlsx]

## Sheet: Notes
Table S4: Results of differential gene expression analysis
Note from DESeq on P-values set to NA: some values in the results table can be set to NA for one of the following reasons:
1. If within a row, all samples have zero counts, the baseMean column will be zero, and the log2 fold change estimates, P value and adjusted P value will all be set to NA.
2. If a row contains a sample with an extreme count outlier then the P value and adjusted P value will be set to NA.
3. If a row is filtered by automatic independent filtering, for having a low mean normalized count, then only the adjusted P value will be set to NA.
Additional notes
uninoc = uninoculated fermentation
inoc = inoculated fermentation
early = early timepoints in the fermentation, defined within each spreadsheet
late = late timepoints in the fermentation, defined within each spreadsheet
FC5 = Fold Change ≥ 5
p01 = P ≤ .01

## Sheet: uninoc vs inoc early
Comparison of Uninoculated (Days 5, 7, 9) vs inoculated (Days 2, 3, 5, 7) during exponential phase. Positive values are increased expression in uninoculated and negative values are increased expression in inoculated.
Gene	baseMean	log2FoldChange	lfcSE	stat	pvalue	padj	Gene_name
YAL068C	1851.48	-3.12759	1.25188	-2.49831	0.0124787	0.218031	seripauperin PAU8
YAL067W-A	6.94286	-0.729755	1.27845	-0.570814	0.568126	0.908876	uncharacterized protein
YAL067C	127.906	0.45261	0.65144	0.694784	0.487191	0.887835	putative permease SEO1
YAL065C	188.926	2.00391	0.693625	2.88904	0.00386414	0.0978374	uncharacterized protein
YAL064W-B	102.521	-4.51992	0.954734	-4.73422	2.2e-06	0.000172093	uncharacterized protein
YAL064C-A	0.0857094	0.216834	3.81694	0.0568084	0.954698	0.99156	Tda8p
YAL064W	0	NA	NA	NA	NA	NA	uncharacterized protein
YAL063C-A	0	NA	NA	NA	NA	NA	uncharacterized protein
YAL063C	429.95	-3.9182	0.720751	-5.43628	5.44e-08	7.38e-06	flocculin FLO9
YAL062W	3027.15	0.677494	0.724012	0.935748	0.349403	0.819846	glutamate dehydrogenase (NADP(+)) GDH3
YAL061W	4012.63	1.15628	0.608502	1.90021	0.0574059	0.458183	putative dehydrogenase BDH2
YAL060W	12076.2	2.00888	0.649976	3.0907	0.00199683	0.0616512	(R%2CR)-butanediol dehydrogenase
YAL059W	619.548	1.04334	0.715342	1.45851	0.144699	0.643826	Ecm1p
YAL058W	448.934	-0.258661	0.354977	-0.728671	0.466203	0.879017	calnexin
YAL056W	3267.16	0.476123	0.310094	1.53541	0.124682	0.60906	Gpb2p
YAL055W	193.151	0.809033	0.558046	1.44976	0.147125	0.647743	ubiquitin-protein transferase activating protein PEX22
YAL054C	7322.65	0.644736	0.584149	1.10372	0.269715	0.76557	acetate--CoA ligase 1
YAL053W	3795.93	-1.3544	0.430301	-3.14757	0.00164632	0.0528813	flavin adenine dinucleotide transporter FLC2
YAL051W	1708.57	0.439033	0.516836	0.849463	0.395624	0.847483	oleate-activated transcription factor OAF1
YAL049C	2262.6	1.01198	0.39064	2.59056	0.00958211	0.188699	protein AIM2
YAL048C	678.025	0.239003	0.367131	0.651003	0.515045	0.896556	ERMES complex Ca(2+)-binding regulatory GTPase GEM1
YAL047C	339.162	0.314873	0.272154	1.15697	0.247285	0.754061	gamma-tubulin complex subunit SPC72
YAL046C	186.384	0.0747198	0.317727	0.23517	0.814077	0.96791	Bol3p
YAL044W-A	348.871	0.180243	0.455514	0.395691	0.692333	0.941548	Bol1p
YAL044C	1720.41	-0.0122113	0.27438	-0.0445051	0.964502	0.99156	glycine decarboxylase subunit H
YAL043C	938.895	-0.666811	0.357952	-1.86285	0.0624831	0.471716	RNA-processing protein PTA1
YAL042W	2206.42	-0.380535	0.552526	-0.688718	0.491001	0.89066	Erv46p
YAL041W	1212.53	-0.574909	0.403302	-1.42551	0.154011	0.659888	Rho family guanine nucleotide exchange factor CDC24
YAL040C	4135.99	-1.46492	0.642586	-2.27973	0.0226236	0.287866	cyclin CLN3
YAL039C	1176.63	0.0301658	0.604729	0.0498832	0.960215	0.99156	holocytochrome c synthase CYC3
YAL038W	147478	-0.300394	0.475126	-0.632241	0.527229	0.897733	pyruvate kinase CDC19
YAL037C-A	58.1413	0.39625	0.660868	0.59959	0.548779	0.907542	uncharacterized protein
YAL037W	165.776	-0.0536541	0.516574	-0.103865	0.917276	0.987313	uncharacterized protein
YAL036C	971.605	0.0206045	0.813703	0.0253219	0.979798	0.995107	GTP-binding protein RBG1
YAL035W	6221.2	-0.156642	0.712983	-0.2197	0.826105	0.971388	translation initiation factor eIF5B
YAL034W-A	201.775	0.289833	0.336849	0.860424	0.389555	0.846185	MIND complex subunit MTW1
YAL034C	2893.43	0.511306	0.495802	1.03127	0.302414	0.786861	Fun19p
YAL033W	559.916	0.26236	0.516443	0.508013	0.611444	0.924144	RNA-binding protein POP5
YAL032C	521.183	0.38767	0.450331	0.860857	0.389317	0.846023	mRNA splicing protein PRP45
YAL031C	1035.15	0.0623365	0.46483	0.134106	0.893319	0.984359	protein phosphatase regulator GIP4
YAL030W	497.553	0.576633	0.519723	1.1095	0.267215	0.762928	SNAP receptor SNC1
YAL029C	4037.17	-1.00046	0.739593	-1.35272	0.176145	0.691091	myosin 4
YAL028W	787.833	0.0854094	0.504645	0.169246	0.865603	0.97949	Frt2p
YAL027W	259.239	0.818965	0.385629	2.12371	0.0336941	0.359809	DNA-binding protein SAW1
YAL026C	2738.51	-0.443965	0.588839	-0.753967	0.450869	0.872326	aminophospholipid-translocating P4-type ATPase DRS2
YAL025C	560.417	0.836597	1.05088	0.796088	0.425981	0.860506	ribosome biosynthesis protein MAK16
YAL024C	744.933	-0.551474	0.552769	-0.997658	0.318445	0.798622	mitotic regulator LTE1
YAL023C	4776.54	-0.373864	0.531004	-0.70407	0.481389	0.885203	dolichyl-phosphate-mannose-protein mannosyltransferase PMT2
YAL022C	929.625	-0.370061	0.450612	-0.821242	0.411509	0.854307	nucleoside transmembrane transporter FUN26
YAL021C	1814.23	-0.81582	0.592662	-1.37653	0.168656	0.67936	CCR4-NOT core exoribonuclease subunit CCR4
YAL020C	340.846	-0.29484	0.445064	-0.662466	0.507673	0.895769	Ats1p
YAL019W	1591.95	-0.415965	0.455267	-0.913672	0.360889	0.830679	DNA-dependent ATPase FUN30
YAL018C	36.3141	3.86254	1.07495	3.59324	0.000326589	0.0136668	Lds1p
YAL017W	9766.66	0.768371	0.649806	1.18246	0.237023	0.743906	serine/threonine protein kinase PSK1
YAL016W	5063.24	-0.112253	0.225034	-0.498825	0.617903	0.926734	protein phosphatase 2A structural subunit TPD3
YAL015C	313.18	-0.195598	0.267827	-0.730315	0.465198	0.878579	bifunctional N-glycosylase/AP lyase NTG1
YAL014C	566.763	0.322918	0.394867	0.817788	0.413478	0.855345	syntaxin
YAL013W	496.881	0.743601	0.495308	1.50129	0.13328	0.626479	Rpd3L histone deacetylase complex subunit DEP1
YAL012W	3090.96	-1.6589	0.728694	-2.27654	0.0228135	0.288262	cystathionine gamma-lyase CYS3
YAL011W	408.652	0.198521	0.433246	0.458218	0.646796	0.936161	Swc3p
YAL010C	298.479	-1.06598	0.444725	-2.39695	0.0165321	0.248435	Mdm10p
YAL009W	256.951	0.00127097	0.342614	0.00370962	0.99704	0.999264	Nem1-Spo7 phosphatase regulatory subunit SPO7
YAL008W	858.961	0.86859	0.678425	1.2803	0.200438	0.706814	Fun14p
YAL007C	1341.23	-0.554854	0.910442	-0.609434	0.542237	0.905988	Erp2p
YAL005C	56246.2	-0.0739811	0.557656	-0.132664	0.894459	0.984359	Hsp70 family ATPase SSA1
YAL003W	9786.98	-0.112149	0.718311	-0.156129	0.875932	0.980639	translation elongation factor 1 subunit beta
YAL002W	1703.13	0.0657823	0.398232	0.165186	0.868798	0.980002	CORVET complex membrane-binding subunit VPS8
YAL001C	1835.17	0.524127	0.338081	1.5503	0.12107	0.605328	transcription factor TFIIIC subunit TFC3
YAR002W	773.891	-0.00494666	0.342657	-0.0144362	0.988482	0.997387	FG-nucleoporin NUP60
YAR002C-A	1637.76	-0.457503	0.66659	-0.686333	0.492503	0.891018	Erp1p
YAR003W	844.467	-0.134555	0.398643	-0.337533	0.735715	0.951138	COMPASS subunit protein SWD1
YAR007C	1786.83	-0.338779	0.389791	-0.86913	0.384776	0.840604	replication factor A subunit protein RFA1
YAR008W	470.905	0.665358	0.464836	1.43138	0.152321	0.656704	tRNA splicing endonuclease subunit SEN34
YAR009C	3078.22	-2.389	0.399797	-5.97553	2.29e-09	4.94e-07	truncated gag-pol fusion protein
YAR010C	1199.12	-2.05191	0.453609	-4.52351	6.08e-06	0.000421277	gag protein
YAR014C	1434.48	-0.0555728	0.257286	-0.215996	0.828991	0.971502	protein phosphatase regulator BUD14
YAR015W	1251.74	-0.692453	0.450269	-1.53786	0.124082	0.60906	phosphoribosylaminoimidazolesuccinocarboxamide synthase
YAR018C	475.471	-0.61629	0.908052	-0.678694	0.497332	0.892738	serine/threonine protein kinase KIN3
YAR019C	1194.39	0.107027	0.445818	0.240068	0.810277	0.966495	serine/threonine protein kinase CDC15
YAR020C	1771.72	0.259151	0.843676	0.307169	0.758715	0.956723	seripauperin PAU7
YAR023C	410.91	0.436935	0.631325	0.692093	0.488879	0.889066	DUP240 family protein
YAR027W	905.395	-0.984901	0.675428	-1.45819	0.144788	0.643826	DUP240 family protein UIP3
YAR028W	782.956	-2.67958	0.731811	-3.66157	0.000250672	0.0111892	DUP240 family protein
YAR029W	115.853	-1.21657	0.623347	-1.95168	0.0509763	0.436961	DUP240 family protein
YAR031W	140.389	-0.586532	0.59706	-0.982367	0.325919	0.804039	pheromone-regulated DUP240 family protein PRM9
YAR033W	144.272	-0.231623	0.413025	-0.560797	0.574936	0.912207	DUP240 family protein MST28
YAR035W	1934.92	0.168686	1.00425	0.167972	0.866605	0.97949	carnitine O-acetyltransferase YAT1
YAR035C-A	101.869	0.629567	1.1215	0.561361	0.574551	0.912207	uncharacterized protein
YAR042W	1954.26	-0.123328	0.319377	-0.386151	0.699385	0.942234	oxysterol-binding protein related protein SWH1
YAR050W	2818.62	-3.29971	0.530829	-6.21615	5.1e-10	1.46e-07	flocculin FLO1
YAR061W	416.697	-2.30788	0.496923	-4.64433	3.41e-06	0.000249648	NA
YAR064W	70.0034	-1.04304	0.440253	-2.36918	0.0178277	0.257625	uncharacterized protein
YAR066W	244.603	-0.0391003	0.438914	-0.0890843	0.929015	0.988	uncharacterized protein
YAR068W	986.756	-2.38884	0.502811	-4.75097	2.02e-06	0.000162659	uncharacterized protein
YAR071W	478.232	0.215775	0.44029	0.490076	0.62408	0.926734	acid phosphatase PHO11
YBL113C	1915.45	-1.46451	0.485049	-3.0193	0.00253358	0.0716777	uncharacterized protein
YBL112C	47.9732	-1.63592	0.537157	-3.04552	0.00232281	0.0676196	uncharacterized protein
YBL111C	1013.13	-1.26588	0.385994	-3.27954	0.00103977	0.0366413	uncharacterized protein
YBL108C-A	2531.65	-4.68105	1.36162	-3.43784	0.000586366	0.0223636	seripauperin PAU9
YBL107C	418.716	0.779563	0.428671	1.81856	0.0689788	0.49118	Mix23p
YBL106C	2623.56	-0.295261	0.37025	-0.797464	0.425181	0.860506	putative Rab GTPase-binding protein SRO77
YBL105C	3413.04	0.12997	0.25533	0.509027	0.610733	0.924144	protein kinase C
YBL104C	952.562	-0.15875	0.391543	-0.405446	0.685149	0.939274	Sea4p
YBL103C	525.694	0.346564	0.327895	1.05693	0.290541	0.783109	Rtg3p
YBL102W	1117.92	0.282402	0.295768	0.954809	0.339674	0.812365	Sft2p
YBL101C	2758.22	-0.112623	0.372129	-0.302646	0.76216	0.958826	Ecm21p
YBL100W-C	85.5203	0.119282	0.497397	0.239812	0.810476	0.96654	uncharacterized protein
YBL100W-B	10134.8	-2.19672	0.367327	-5.98028	2.23e-09	4.94e-07	gag-pol fusion protein
YBL100W-A	2338.77	-2.46768	0.406844	-6.06542	1.32e-09	3.45e-07	gag protein
YBL099W	13952.3	0.377971	0.568688	0.664637	0.506283	0.895769	F1F0 ATP synthase subunit alpha
YBL098W	1125.34	0.28908	0.553241	0.522522	0.601307	0.920444	kynurenine 3-monooxygenase
YBL097W	394.495	0.061098	0.446131	0.136951	0.89107	0.984359	condensin subunit BRN1
YBL095W	1539.05	-0.00477457	0.681127	-0.00700981	0.994407	0.998217	Mrx3p
YBL093C	1560.56	-0.0418658	0.344051	-0.121685	0.903149	0.985359	Rox3p
YBL092W	8262.41	-0.15734	0.861169	-0.182706	0.855029	0.975931	ribosomal 60S subunit protein L32
YBL091C-A	572.781	0.585259	0.605056	0.967281	0.333403	0.806863	phospholipid metabolism-regulating protein SCS22
YBL091C	2064.98	0.159675	0.282866	0.56449	0.572421	0.911099	methionine aminopeptidase
YBL090W	720.087	0.647714	0.385085	1.682	0.0925681	0.551746	mitochondrial 37S ribosomal protein MRP21
YBL089W	543.251	-0.0399525	0.303429	-0.13167	0.895245	0.984359	amino acid transporter
YBL088C	3162.81	-0.424721	0.335506	-1.26591	0.205545	0.713076	DNA-binding protein kinase TEL1
YBL087C	4413.52	0.212471	0.903785	0.235091	0.814138	0.96791	ribosomal 60S subunit protein L23A
YBL086C	518.157	0.703795	0.528017	1.3329	0.182564	0.695343	uncharacterized protein
YBL085W	1182.99	0.124509	0.219078	0.56833	0.569811	0.909122	Boi1p
YBL084C	845.619	0.528684	0.344726	1.53363	0.12512	0.609138	anaphase promoting complex subunit CDC27
YBL082C	1012.23	-0.614114	0.403321	-1.52264	0.127848	0.610969	dolichyl-P-Man:Man(5)GlcNAc(2)-PP-dolichol alpha-1%2C3-mannosyltransferase
YBL081W	377.033	-1.11572	0.652277	-1.71049	0.0871746	0.542485	uncharacterized protein
YBL080C	448.808	-0.0867678	0.373252	-0.232464	0.816178	0.968166	glutamyl-tRNA(Gln) amidotransferase subunit PET112
YBL079W	3292.37	-0.239688	0.392464	-0.610725	0.541382	0.905458	Nup170p
YBL078C	2502.5	1.26848	0.613545	2.06746	0.0386906	0.38979	ubiquitin-like protein ATG8
YBL076C	15487	-0.167233	0.781905	-0.213878	0.830642	0.971743	isoleucine--tRNA ligase ILS1
YBL075C	10230.2	1.26325	0.664447	1.90121	0.0572741	0.458183	Hsp70 family ATPase SSA3
YBL074C	299.562	-0.0278173	0.349686	-0.0795494	0.936596	0.988	U5 snRNP complex subunit AAR2
YBL072C	13296.5	0.115063	0.848061	0.135678	0.892076	0.984359	ribosomal 40S subunit protein S8A
YBL071C-B	19.2084	-2.89737	0.979655	-2.95754	0.00310102	0.0829943	uncharacterized protein
YBL071W-A	270.488	0.737521	0.557072	1.32392	0.185528	0.695343	Kti11p
YBL071C	206.639	0.926591	0.512955	1.80638	0.0708591	0.496681	uncharacterized protein
YBL069W	445.2	0.146687	0.532808	0.275309	0.783079	0.961686	Ast1p
YBL068W	514.915	0.179796	0.64591	0.278361	0.780735	0.961686	ribose phosphate diphosphokinase subunit PRS4
YBL067C	2213.23	0.719143	0.332314	2.16405	0.0304606	0.342324	ubiquitin-specific protease UBP13
YBL066C	2140.89	0.414642	0.476053	0.870999	0.383754	0.840604	Sef1p
YBL064C	7351.29	0.821939	0.651485	1.26164	0.207079	0.714007	thioredoxin peroxidase PRX1
YBL063W	661.934	-0.241402	0.511846	-0.471629	0.637191	0.932196	Kip1p
YBL061C	993.778	-0.464229	0.422442	-1.09892	0.271804	0.768603	Skt5p
YBL060W	682.717	0.697929	0.478041	1.45998	0.144296	0.643826	Arf family guanine nucleotide exchange factor YEL1
YBL059C-A	567.729	1.01714	0.634151	1.60394	0.108726	0.588901	Cmc2p
YBL059W	86.7911	0.516878	0.381198	1.35593	0.175121	0.689312	Iai11p
YBL058W	3039.54	0.260225	0.311717	0.83481	0.403824	0.852016	protein phosphatase regulator SHP1
YBL057C	453.005	0.0374107	0.591662	0.0632298	0.949584	0.991193	aminoacyl-tRNA hydrolase
YBL056W	4141.09	0.0906964	0.33162	0.273495	0.784473	0.961797	type 2C protein phosphatase PTC3
YBL055C	971.083	-0.319263	0.381232	-0.837452	0.402338	0.850902	3'-5'-exodeoxyribonuclease
YBL054W	747.975	0.370488	0.39602	0.935528	0.349516	0.819846	Tod6p
YBL052C	790.438	0.188705	0.37259	0.506467	0.612529	0.9245	histone acetyltransferase
YBL051C	2397.19	0.00358321	0.3765	0.00951716	0.992407	0.997662	Pin4p
YBL050W	3508.64	0.541919	0.278346	1.94693	0.0515436	0.437468	Sec17p
YBL049W	3109.4	1.0511	0.764823	1.3743	0.169349	0.680066	Moh1p
YBL048W	3018.54	1.06934	0.750917	1.42404	0.154434	0.659888	Rrt1p
YBL047C	8319.31	-0.150677	0.328479	-0.458711	0.646442	0.936161	Ede1p
YBL046W	444.997	0.572084	0.335361	1.70588	0.0880311	0.54352	Psy4p
YBL045C	4689.6	0.277607	0.485373	0.571945	0.567359	0.908876	ubiquinol--cytochrome-c reductase subunit COR1
YBL044W	7.87466	-0.844545	1.01809	-0.82954	0.406799	0.853278	uncharacterized protein
YBL043W	993.468	-1.10941	1.15797	-0.958072	0.338026	0.81121	Ecm13p
YBL042C	1485.92	-0.90841	0.780547	-1.16381	0.2445	0.75133	uridine permease
YBL041W	2882.56	-0.0384826	0.290823	-0.132323	0.894729	0.984359	proteasome core particle subunit beta 6
YBL040C	1532.26	-0.123612	0.453474	-0.272589	0.785169	0.962116	Erd2p
YBL039W-B	255.695	1.09267	0.633612	1.72451	0.0846164	0.536654	Min6p
YBL039C	4038.7	0.454752	1.17031	0.388575	0.697591	0.942234	CTP synthase URA7
YBL038W	719.259	0.605644	0.296741	2.04099	0.0412523	0.399015	mitochondrial 54S ribosomal protein YmL47
YBL037W	1271.35	-0.360652	0.361188	-0.998517	0.318029	0.798474	Apl3p
YBL036C	2102.29	0.510394	0.253226	2.01557	0.0438453	0.412831	uncharacterized protein
YBL035C	535.292	-0.427171	0.604345	-0.706833	0.47967	0.884231	DNA-directed DNA polymerase alpha subunit POL12
YBL034C	1106.1	-0.48933	0.295435	-1.6563	0.0976611	0.567222	Stu1p
YBL033C	1653.07	0.473279	0.468995	1.00914	0.31291	0.792599	GTP cyclohydrolase II
YBL032W	972.898	0.228114	0.318456	0.716311	0.473799	0.882104	Hek2p
YBL031W	135.243	-0.868077	0.748092	-1.16039	0.245891	0.752534	She1p
YBL030C	5509.34	0.447617	0.511214	0.875596	0.38125	0.840604	ADP/ATP carrier protein PET9
YBL029C-A	481.116	0.300951	0.679173	0.443114	0.657683	0.936161	uncharacterized protein
YBL029W	1219.25	0.983526	0.729134	1.3489	0.17737	0.691649	uncharacterized protein
YBL028C	388.191	1.7441	0.90467	1.92789	0.0538689	0.445111	uncharacterized protein
YBL027W	10786.6	0.512807	0.63953	0.801851	0.422639	0.85838	ribosomal 60S subunit protein L19B
YBL026W	419.691	0.371556	0.642471	0.578323	0.563046	0.908417	Sm-like protein LSM2
YBL025W	230.268	0.808664	0.565917	1.42894	0.15302	0.658643	Rrn10p
YBL024W	1905.63	0.130482	0.851704	0.153201	0.87824	0.980639	tRNA (cytosine-C5-)-methyltransferase
YBL023C	1117.19	-0.252138	0.464336	-0.543009	0.587124	0.918631	MCM DNA helicase complex subunit MCM2
YBL022C	5187.49	-0.0603107	0.302715	-0.199233	0.842081	0.972991	ATP-dependent Lon protease PIM1
YBL021C	154.564	0.786292	0.524589	1.49887	0.133906	0.627749	Hap3p
YBL020W	1253.07	-0.00474216	0.263009	-0.0180304	0.985615	0.99699	glycolipid translocation protein
YBL019W	644.223	0.606428	0.618868	0.9799	0.327136	0.804039	DNA-(apurinic or apyrimidinic site) lyase APN2
YBL018C	334.265	0.757363	0.356945	2.12179	0.0338553	0.359809	ribonuclease P
YBL017C	12055.3	-0.683203	0.385005	-1.77453	0.0759755	0.518132	type I sorting receptor
YBL016W	359.789	1.61972	0.839678	1.92898	0.0537335	0.445111	mitogen-activated serine/threonine-protein kinase FUS3
YBL015W	5767.66	0.92095	0.645934	1.42576	0.153936	0.659888	acetyl-CoA hydrolase
YBL014C	1134.65	-0.241693	0.370646	-0.652085	0.514346	0.896556	Rrn6p
YBL013W	151.387	-0.490523	0.499615	-0.981801	0.326198	0.804039	methionyl-tRNA formyltransferase
YBL011W	1523.13	-0.0471586	0.283683	-0.166237	0.867971	0.980002	bifunctional glycerol-3-phosphate/glycerone-phosphate O-acyltransferase SCT1
YBL010C	286.113	0.0573169	0.368881	0.15538	0.876521	0.980639	Laa2p
YBL009W	583.151	-0.532637	0.705313	-0.755178	0.450142	0.872326	protein kinase ALK2
YBL008W-A	36.7999	0.643864	0.527506	1.22058	0.222244	0.731428	uncharacterized protein
YBL008W	600.639	0.0402298	0.276883	0.145295	0.884478	0.98192	Hir1p
YBL007C	6253.15	0.21798	0.282548	0.771478	0.440424	0.866679	cytoskeletal protein-binding protein SLA1
YBL006C	547.352	0.149045	0.35288	0.422369	0.672756	0.938069	Ldb7p
YBL005W	875.908	0.111404	0.455488	0.244582	0.80678	0.96511	drug-responsive transcription factor PDR3
YBL005W-B	15422.9	-2.4547	0.43416	-5.65391	1.57e-08	2.63e-06	gag-pol fusion protein
YBL005W-A	4307.27	-4.07995	0.865312	-4.71501	2.42e-06	0.000186732	gag protein
YBL004W	6922.6	0.3606	0.68503	0.5264	0.59861	0.920444	Utp20p
YBL003C	3869.74	0.78011	0.557934	1.39821	0.162049	0.672989	histone H2A
YBL002W	1453.26	0.345562	0.427093	0.809101	0.418457	0.857402	histone H2B
YBL001C	1276.78	0.599163	0.306722	1.95344	0.0507677	0.436961	Ecm15p
YBR001C	2360.72	1.22566	0.753108	1.62748	0.103636	0.578089	alpha%2Calpha-trehalase NTH2
YBR002C	916.298	0.783112	0.385107	2.03349	0.0420027	0.40231	ditrans%2Cpolycis-polyprenyl diphosphate synthase
YBR003W	1199.44	0.377605	0.519477	0.726896	0.46729	0.880365	trans-hexaprenyltranstransferase
YBR004C	1604.26	-0.508245	0.566691	-0.896865	0.369791	0.837405	GPI-anchor transamidase GPI18
YBR005W	1310.71	-0.874724	0.697619	-1.25387	0.209889	0.717707	Rcr1p
YBR006W	4992.36	-0.254689	0.366507	-0.69491	0.487112	0.887835	succinate-semialdehyde dehydrogenase (NAD(P)(+))
YBR007C	728.543	-0.182005	0.671326	-0.271113	0.786304	0.96228	Dsf2p
YBR008C	1709.3	0.208859	0.491752	0.424724	0.671038	0.937786	Flr1p
YBR009C	2813.71	0.781796	0.426522	1.83296	0.0668089	0.484713	histone H4
YBR010W	3887.55	0.838096	0.364997	2.29618	0.0216659	0.28367	histone H3
YBR011C	9323.37	-0.342766	0.614223	-0.558048	0.576811	0.9135	inorganic diphosphatase IPP1
YBR012W-B	9959.31	-1.83671	0.421181	-4.36085	1.3e-05	0.000757961	gag-pol fusion protein
YBR012W-A	1878.19	-1.61998	0.445188	-3.63886	0.000273846	0.0118857	gag protein
YBR013C	243.956	0.364411	0.683758	0.532953	0.594066	0.919657	uncharacterized protein
YBR014C	607.928	-0.329667	0.45282	-0.728032	0.466594	0.879479	glutathione-disulfide reductase GRX7
YBR015C	2767.36	-0.432548	0.563436	-0.767696	0.442668	0.868296	alpha-1%2C2-mannosyltransferase MNN2
YBR016W	348.23	-0.0147548	0.538924	-0.0273784	0.978158	0.994861	uncharacterized protein
YBR017C	2035.76	-0.306802	0.66108	-0.464092	0.642582	0.935464	Kap104p
YBR018C	87.4718	-0.782749	0.841636	-0.930032	0.352354	0.823299	UDP-glucose:hexose-1-phosphate uridylyltransferase
YBR019C	210.842	-0.0103415	0.443643	-0.0233104	0.981403	0.995612	bifunctional UDP-glucose 4-epimerase/aldose 1-epimerase
YBR020W	289.454	-0.104426	0.391948	-0.266429	0.789909	0.962694	galactokinase
YBR021W	1231.31	-0.308186	0.479368	-0.642902	0.520288	0.896556	uracil permease
YBR022W	588.766	0.612679	0.508178	1.20564	0.227957	0.732159	ADP-ribose 1''-phosphate phosphatase
YBR023C	3521.92	-0.570929	0.517933	-1.10232	0.270321	0.766436	chitin synthase CHS3
YBR024W	1309.11	0.106762	0.458533	0.232834	0.81589	0.968166	putative thioredoxin peroxidase SCO2
YBR025C	12571	-0.323286	0.75482	-0.428296	0.668435	0.937345	Obg-like ATPase
YBR026C	1802.96	0.394088	0.561944	0.701293	0.48312	0.887586	enoyl-[acyl-carrier-protein] reductase
YBR027C	81.8148	0.305336	0.530524	0.575536	0.564929	0.908499	uncharacterized protein
YBR028C	592.209	0.423448	0.374364	1.13111	0.258007	0.759244	putative protein kinase YPK3
YBR029C	1550.95	-0.224961	0.315758	-0.712447	0.476188	0.882743	phosphatidate cytidylyltransferase
YBR030W	544.52	-0.108035	0.327516	-0.32986	0.741506	0.952366	protein-lysine N-methyltransferase
YBR031W	11589.6	-1.00943	0.828435	-1.21848	0.223042	0.732123	ribosomal 60S subunit protein L4A
YBR032W	42.6404	0.337954	0.499067	0.677172	0.498297	0.892998	uncharacterized protein
YBR033W	655.246	0.0237609	0.465367	0.0510583	0.959279	0.99156	Eds1p
YBR034C	1418.01	0.0738268	0.893384	0.0826373	0.93414	0.988	protein-arginine omega-N methyltransferase HMT1
YBR035C	3477.96	0.374327	0.251192	1.4902	0.136171	0.633152	pyridoxamine-phosphate oxidase PDX3
YBR036C	4462.79	-0.146364	0.249989	-0.585481	0.558225	0.907542	mannosylinositol phosphorylceramide synthase regulatory subunit
YBR037C	898.35	0.310626	0.523998	0.5928	0.553315	0.907542	Cu-binding protein SCO1
YBR038W	1524.25	-1.02948	0.907048	-1.13498	0.256383	0.757335	chitin synthase CHS2
YBR039W	4421.15	0.678479	0.556194	1.21986	0.222517	0.731587	F1F0 ATP synthase subunit gamma
YBR040W	44.1293	1.42418	0.904664	1.57426	0.115427	0.600138	Fig1p
YBR041W	2633.4	-0.787156	0.443157	-1.77624	0.0756927	0.517218	long-chain fatty acid transporter FAT1
YBR042C	742.754	-0.389735	0.376571	-1.03496	0.300688	0.786777	putative acyltransferase
YBR043C	1716.27	0.473503	0.48772	0.970851	0.331623	0.806242	Qdr3p
YBR044C	754.923	0.226511	0.320265	0.707262	0.479404	0.884231	Tcm62p
YBR045C	505.379	1.31172	0.629149	2.08492	0.0370768	0.381255	protein phosphatase regulator GIP1
YBR046C	2215.4	0.573642	0.549997	1.04299	0.296952	0.786777	NADPH:quinone reductase
YBR047W	408.724	1.23506	0.627434	1.96844	0.0490179	0.433747	Fmp23p
YBR048W	5118.24	-0.492588	0.788303	-0.624871	0.532056	0.900356	ribosomal 40S subunit protein S11B
YBR049C	1193.51	0.472944	0.318832	1.48336	0.137978	0.634384	DNA-binding protein REB1
YBR050C	842.247	0.890047	0.588757	1.51174	0.1306	0.619881	protein phosphatase regulator REG2
YBR052C	1511.34	-0.0019077	0.345897	-0.00551525	0.995599	0.998915	flavodoxin-like fold family protein
YBR053C	2712.44	0.53798	0.516657	1.04127	0.297749	0.786777	uncharacterized protein
YBR054W	41761.1	1.36598	0.603912	2.26189	0.023704	0.294683	Yro2p
YBR055C	1000.42	0.434328	0.307541	1.41226	0.157873	0.662901	U4/U6-U5 snRNP complex subunit PRP6
YBR056W	4833.78	-0.687252	0.431475	-1.5928	0.111206	0.591462	17-beta-hydroxysteroid dehydrogenase-like protein
YBR056W-A	1542.36	-2.76748	0.940963	-2.94112	0.00327028	0.0856813	Mnc1p
YBR057C	520.689	0.285269	0.311161	0.916789	0.359253	0.82913	Mum2p
YBR058C	1659.41	-0.109747	0.270208	-0.406156	0.684628	0.939274	ubiquitin-specific protease UBP14
YBR058C-A	859.555	0.808231	0.373169	2.16586	0.0303219	0.3423	Tsc3p
YBR059C	5312.71	-0.105926	0.254182	-0.416734	0.676873	0.938958	serine/threonine protein kinase AKL1
YBR060C	492.82	0.21853	0.475092	0.459973	0.645535	0.936161	origin recognition complex subunit 2
YBR061C	512.06	-0.100949	0.597591	-0.168926	0.865855	0.97949	tRNA methyltransferase TRM7
YBR062C	484.028	0.66709	0.495389	1.3466	0.178109	0.692272	uncharacterized protein
YBR063C	1248.12	0.560184	0.514891	1.08796	0.276611	0.771023	Cnm1p
YBR065C	861.276	0.866905	0.526928	1.64521	0.0999272	0.572958	Ecm2p
YBR066C	3335.34	0.316911	0.823018	0.38506	0.700193	0.942234	Nrg2p
YBR067C	19256.9	1.37968	0.974652	1.41556	0.156904	0.662901	putative lipase
YBR068C	6082.34	0.141213	0.5487	0.257359	0.796901	0.96359	branched-chain amino acid permease BAP2
YBR069C	294.896	0.954895	0.441374	2.16346	0.0305058	0.342324	amino acid transporter TAT1
YBR070C	373.065	-0.423048	0.431975	-0.979335	0.327415	0.804039	N-acetylglucosaminyldiphosphodolichol N-acetylglucosaminyltransferase anchoring subunit ALG14
YBR071W	798.299	-0.84255	0.551945	-1.52651	0.126883	0.609871	uncharacterized protein
YBR072W	36738.1	1.11853	0.801565	1.39543	0.162887	0.674541	chaperone protein HSP26
YBR072C-A	125.634	-0.432033	0.782254	-0.552292	0.580748	0.916362	uncharacterized protein
YBR073W	1106.54	-0.146986	0.36447	-0.403287	0.686737	0.939611	DNA-dependent ATPase RDH54
YBR074W	2499.91	-0.234025	0.473323	-0.49443	0.621003	0.926734	Pff1p
YBR076W	731.167	0.765004	1.0042	0.761804	0.446177	0.872326	Ecm8p
YBR077C	742.067	-0.0261778	0.384051	-0.0681622	0.945657	0.990015	Slm4p
YBR078W	23337.2	-0.459281	0.242262	-1.8958	0.0579865	0.458398	Ecm33p
YBR079C	7260.91	-0.14054	0.941268	-0.149309	0.88131	0.981323	translation initiation factor eIF3 core subunit a
YBR080C	2808.17	-0.695977	0.398849	-1.74496	0.0809912	0.530726	AAA family ATPase SEC18
YBR081C	1381.73	-0.165725	0.36755	-0.45089	0.652069	0.936161	SAGA histone acetyltransferase complex subunit SPT7
YBR082C	1572.64	-0.522007	0.475712	-1.09732	0.272503	0.768648	E2 ubiquitin-conjugating protein UBC4
YBR083W	191.703	0.401093	0.511538	0.784091	0.432986	0.861753	Tec1p
YBR084W	3347.24	0.073667	1.12117	0.0657052	0.947613	0.991043	trifunctional formate-tetrahydrofolate ligase/methenyltetrahydrofolate cyclohydrolase/methylenetetrahydrofolate dehydrogenase MIS1
YBR084C-A	10881.8	0.419417	0.706511	0.593645	0.552749	0.907542	ribosomal 60S subunit protein L19A
YBR085W	1818.79	-0.323577	1.01367	-0.319214	0.749564	0.953392	ADP/ATP carrier protein AAC3
YBR085C-A	12256	-0.143692	0.634259	-0.226551	0.820773	0.969347	uncharacterized protein
YBR086C	6189.16	-0.318757	0.285707	-1.11568	0.26456	0.762928	Ist2p
YBR087W	514.255	-0.0850823	0.476134	-0.178694	0.858178	0.977242	replication factor C subunit 5
YBR088C	854.035	-0.554074	0.614446	-0.901745	0.367192	0.835612	proliferating cell nuclear antigen
YBR089C-A	1487.32	1.33548	0.517717	2.57955	0.00989282	0.191054	high-mobility group nucleosome-binding protein
YBR090C	1336.8	1.41186	0.561369	2.51504	0.011902	0.214094	uncharacterized protein
YBR091C	256.795	0.219184	0.725934	0.301934	0.762702	0.959308	Tim12p
YBR092C	1102.95	-1.46535	1.02119	-1.43495	0.151301	0.654044	acid phosphatase PHO3
YBR093C	3753.24	-4.2488	0.960049	-4.42561	9.62e-06	0.000610031	acid phosphatase PHO5
YBR094W	915.33	0.0185535	0.344091	0.0539203	0.956999	0.99156	putative tubulin tyrosine ligase
YBR095C	663.466	0.588815	0.426877	1.37935	0.167786	0.678575	Rxt2p
YBR096W	729.763	-0.280306	0.746252	-0.375618	0.707201	0.94492	uncharacterized protein
YBR097W	1509.18	-0.505351	0.411064	-1.22937	0.218932	0.730641	ubiquitin-binding serine/threonine protein kinase VPS15
YBR098W	992.041	0.422903	0.434608	0.973069	0.330519	0.805747	Mms4p
YBR101C	1967.82	0.425463	0.664131	0.640631	0.521763	0.896556	Hsp70 nucleotide exchange factor FES1
YBR102C	835.042	-0.11672	0.284059	-0.4109	0.681146	0.939274	exocyst subunit EXO84
YBR103W	902.828	0.265224	0.244107	1.08651	0.277254	0.771023	Sif2p
YBR104W	1910.35	0.291638	0.773685	0.376947	0.706213	0.94492	organic acid transporter
YBR105C	2037.72	0.64608	0.535574	1.20633	0.22769	0.732159	glucose-induced degradation complex subunit VID24
YBR106W	3735.9	-0.119212	0.670671	-0.177751	0.858919	0.977242	Snd3p
YBR107C	286.389	0.0422146	0.521863	0.0808921	0.935528	0.988	Iml3p
YBR108W	937.871	-0.106015	0.369651	-0.286799	0.774266	0.961686	Aim3p
YBR109C	2842.49	-0.0185583	0.34583	-0.0536631	0.957204	0.99156	calmodulin
YBR110W	945.83	-0.209326	0.48842	-0.428579	0.66823	0.937345	chitobiosyldiphosphodolichol beta-1%2C4 mannosyltransferase
YBR111C	2928.12	0.484422	0.391327	1.2379	0.215754	0.726332	ADP-ribose diphosphatase
YBR111W-A	266.617	0.824802	0.328422	2.51141	0.0120251	0.215024	Sus1p
YBR112C	2315.09	-0.138333	0.402423	-0.343751	0.731034	0.950811	transcription regulator CYC8
YBR114W	2880.85	0.673673	0.551041	1.22255	0.221501	0.731428	DNA repair protein RAD16
YBR115C	9136.21	-0.624691	0.704134	-0.887177	0.374984	0.839419	L-aminoadipate-semialdehyde dehydrogenase
YBR117C	6825.91	1.25822	0.548322	2.29467	0.021752	0.28367	transketolase TKL2
YBR118W	97093.6	-0.141354	0.457016	-0.309297	0.757095	0.95621	translation elongation factor EF-1 alpha
YBR119W	468.096	1.12939	0.437455	2.58173	0.00983054	0.190922	Mud1p
YBR120C	410.762	0.710136	0.390177	1.82004	0.0687534	0.49118	Cbp6p
YBR121C	7603.5	0.000941864	0.927501	0.00101549	0.99919	0.999521	glycine--tRNA ligase
YBR122C	747.037	0.43941	0.40614	1.08192	0.279289	0.772016	mitochondrial 54S ribosomal protein YmL36
YBR123C	675.726	0.33157	0.227435	1.45787	0.144877	0.643826	transcription factor TFIIIC subunit TFC1
YBR125C	807.938	-0.217495	0.293313	-0.741509	0.458385	0.875819	type 2C protein phosphatase PTC4
YBR126C	14045.2	0.341408	0.56813	0.600933	0.547884	0.907542	alpha%2Calpha-trehalose-phosphate synthase (UDP-forming) TPS1
YBR126W-A	2085.65	0.623987	0.483498	1.29057	0.196854	0.706271	Meo1p
YBR127C	19828.1	-0.295881	0.434519	-0.680938	0.495911	0.891832	H(+)-transporting V1 sector ATPase subunit B
YBR128C	435.098	0.419389	0.522861	0.802104	0.422493	0.85838	Atg14p
YBR129C	717.358	0.497268	0.416026	1.19528	0.231977	0.739086	Opy1p
YBR130C	567.123	-0.336338	0.635344	-0.529378	0.596543	0.920084	She3p
YBR131W	500.665	-0.232495	0.288172	-0.806792	0.419787	0.85838	Ccz1p
YBR132C	2683.82	1.16733	0.549295	2.12513	0.0335756	0.359809	Agp2p
YBR133C	1517.61	-0.635259	0.26321	-2.4135	0.0158	0.246022	protein arginine N-methyltransferase
YBR135W	444.687	-0.117247	0.289963	-0.404352	0.685954	0.939274	cyclin-dependent protein kinase regulatory subunit CKS1
YBR136W	2179.44	-0.244264	0.361846	-0.675051	0.499643	0.892998	protein kinase MEC1
YBR137W	1388.27	0.123552	0.474259	0.260516	0.794466	0.962829	uncharacterized protein
YBR138C	653.631	0.0338345	0.40286	0.0839856	0.933068	0.988	uncharacterized protein
YBR139W	6223.21	0.0450735	0.398084	0.113226	0.909851	0.985875	carboxypeptidase C
YBR140C	10434.1	0.109985	0.255645	0.430223	0.667033	0.937345	GTPase-activating protein IRA1
YBR141C	228.314	-0.0764662	0.437705	-0.174698	0.861317	0.978125	25S rRNA (adenine2142-N1)-methyltransferase
YBR142W	997.852	0.319898	0.88381	0.361953	0.717387	0.948228	putative ATP-dependent RNA helicase
YBR143C	4524.18	0.0247192	0.709267	0.0348518	0.972198	0.992455	translation termination factor eRF1
YBR144C	16.4188	0.777038	0.553394	1.40413	0.16028	0.668531	uncharacterized protein
YBR145W	4377.92	0.557533	0.565434	0.986026	0.32412	0.803417	alcohol dehydrogenase ADH5
YBR146W	1730.98	0.117829	0.380666	0.309535	0.756915	0.95621	mitochondrial 37S ribosomal protein MRPS9
YBR147W	1668.38	0.65412	0.72274	0.905056	0.365436	0.834096	cationic amino acid transporter
YBR148W	566.631	1.63471	0.913657	1.78919	0.0735838	0.509089	Ysw1p
YBR149W	4966.36	-0.589123	0.44164	-1.33394	0.182222	0.695052	D-arabinose 1-dehydrogenase (NAD(P)(+)) ARA1
YBR150C	1225.67	-0.0965265	0.290314	-0.33249	0.739519	0.951686	Tbs1p
YBR151W	2994.12	0.609895	0.441705	1.38077	0.167348	0.677716	Apd1p
YBR152W	133.541	0.207001	0.467285	0.442987	0.657775	0.936161	U4/U6-U5 snRNP complex subunit SPP381
YBR153W	377.731	-0.0244308	0.268807	-0.0908862	0.927583	0.988	2%2C5-diamino-6-(ribosylamino)-4(3H)-pyrimidinone 5'-phosphate reductase
YBR154C	767.843	0.289715	0.776615	0.373049	0.709112	0.945655	DNA-directed RNA polymerase core subunit RPB5
YBR155W	474.151	0.229353	0.719478	0.318777	0.749896	0.953392	HSP70/90 family co-chaperone CNS1
YBR156C	199.154	-0.811038	0.549055	-1.47715	0.139635	0.638905	Sli15p
YBR157C	127.712	0.485828	0.595374	0.816004	0.414498	0.855597	Ics2p
YBR158W	797.731	-0.490461	0.563782	-0.869949	0.384328	0.840604	Amn1p
YBR159W	2691.7	-0.221428	0.632311	-0.350189	0.726197	0.950811	ketoreductase
YBR160W	598.24	-0.514186	0.573135	-0.897146	0.369641	0.837405	cyclin-dependent serine/threonine-protein kinase CDC28
YBR161W	1187.53	0.658121	0.369429	1.78145	0.0748385	0.515092	mannosylinositol phosphorylceramide synthase catalytic subunit CSH1
YBR162C	7243.51	-1.17412	0.639339	-1.83646	0.0662894	0.484713	Tos1p
YBR162W-A	464.257	0.314007	0.804469	0.390328	0.696294	0.942234	Ysy6p
YBR163W	694.54	-0.301565	0.313848	-0.960861	0.336622	0.810097	Exo5p
YBR164C	821.266	-0.0221647	0.828597	-0.0267497	0.978659	0.994861	Arf family GTPase ARL1
YBR165W	465.505	0.0641373	0.352023	0.182196	0.855429	0.975931	Ubs1p
YBR166C	1210.1	-0.302612	0.553044	-0.547174	0.584259	0.917546	prephenate dehydrogenase (NADP(+))
YBR167C	139.506	0.656223	0.304034	2.15838	0.0308981	0.344269	ribonuclease P/MRP protein subunit POP7
YBR168W	338.417	0.323533	0.359182	0.900749	0.367722	0.83587	Pex32p
YBR169C	12822.9	0.572173	0.550222	1.03989	0.298389	0.786777	adenyl-nucleotide exchange factor SSE2
YBR170C	2086.34	-0.164554	0.310778	-0.529491	0.596465	0.920084	nuclear protein localization protein 4
YBR171W	724.809	0.155988	0.680663	0.22917	0.818737	0.969347	Sec63 complex subunit SEC66
YBR172C	1007.29	-0.156472	0.44159	-0.354337	0.723086	0.949908	Smy2p
YBR173C	1022.91	-0.102842	0.348015	-0.29551	0.767605	0.960182	Ump1p
YBR175W	387.719	-0.160689	0.496157	-0.323867	0.746039	0.953155	Swd3p
YBR176W	478.941	0.0325161	0.423829	0.0767199	0.938846	0.988	3-methyl-2-oxobutanoate hydroxymethyltransferase
YBR177C	2612.83	-0.355046	0.365011	-0.972701	0.330702	0.805747	medium-chain fatty acid ethyl ester synthase/esterase
YBR179C	1472.74	0.154866	0.261147	0.593022	0.553166	0.907542	mitofusin
YBR180W	69.8859	-0.342106	0.455855	-0.750471	0.452971	0.872326	Dtr1p
YBR181C	16358	0.321552	0.912676	0.352318	0.7246	0.950673	ribosomal 40S subunit protein S6B
YBR182C	1017.3	0.891153	0.434239	2.05222	0.0401482	0.395316	Smp1p
YBR182C-A	159.331	1.72534	1.08228	1.59416	0.1109	0.590591	uncharacterized protein
YBR183W	2877.13	0.81249	0.790207	1.0282	0.303856	0.787343	phytoceramidase
YBR184W	61.2195	0.0251678	0.510035	0.0493453	0.960644	0.99156	uncharacterized protein
YBR185C	618.804	0.133271	0.301873	0.441481	0.658865	0.936161	Mba1p
YBR186W	255.879	0.775428	0.552457	1.4036	0.160439	0.668606	Pch2p
YBR187W	1957.04	0.207834	0.773505	0.268691	0.788168	0.962555	putative ribosome biosynthesis protein GDT1
YBR188C	168.55	0.449552	0.371084	1.21145	0.225721	0.732159	Ntc20p
YBR189W	8025.28	0.0662524	1.20872	0.0548121	0.956288	0.99156	ribosomal 40S subunit protein S9B
YBR191W	8027.05	-0.0167385	0.864814	-0.019355	0.984558	0.996464	ribosomal 60S subunit protein L21A
YBR192W	802.912	0.184145	0.378761	0.486178	0.626841	0.926734	Rim2p
YBR193C	269.214	0.660254	0.340476	1.93921	0.0524759	0.440974	Med8p
YBR194W	127.231	0.675799	0.369442	1.82924	0.0673636	0.486914	Aim4p
YBR195C	419.353	0.408853	0.38185	1.07072	0.284297	0.776244	Msi1p
YBR196C	38283.1	-0.283422	0.430358	-0.658573	0.51017	0.895769	glucose-6-phosphate isomerase
YBR196C-A	98.1822	0.240984	0.500786	0.481212	0.630366	0.928696	uncharacterized protein
YBR196C-B	109.827	0.282305	0.374914	0.752986	0.451459	0.872326	uncharacterized protein
YBR197C	207.563	-0.161761	0.335161	-0.482637	0.629353	0.928124	uncharacterized protein
YBR198C	1170.24	-0.110906	0.318463	-0.348254	0.72765	0.950811	chromatin modification protein
YBR199W	4096.09	0.00272679	0.29174	0.00934664	0.992543	0.997662	putative mannosyltransferase
YBR200W	1113.84	0.152363	0.270462	0.563343	0.573201	0.911134	phosphatidylinositol-3-phosphate-binding protein BEM1
YBR200W-A	136.513	2.44526	1.17439	2.08216	0.0373282	0.381901	uncharacterized protein
YBR201W	1077.7	1.40424	0.712394	1.97116	0.0487054	0.431923	derlin
YBR201C-A	2205.99	1.2776	0.780481	1.63694	0.101642	0.574952	Min7p
YBR202W	1796.42	-0.398375	0.37587	-1.05987	0.289202	0.78281	mini-chromosome maintenance complex protein 7
YBR203W	5676.71	0.229598	0.427238	0.537401	0.59099	0.919657	Cos111p
YBR204C	1012.02	0.49165	0.549733	0.894343	0.371138	0.837734	triacylglycerol lipase
YBR205W	1251.62	0.244574	0.49505	0.494039	0.621279	0.926734	mannosyltransferase KTR3
YBR207W	1238.52	0.0425332	0.388802	0.109396	0.912889	0.985875	Fth1p
YBR208C	20041.7	-1.49602	0.612697	-2.44169	0.0146185	0.237443	bifunctional urea carboxylase/allophanate hydrolase
YBR209W	19.9639	0.925768	1.1427	0.810158	0.417849	0.857402	uncharacterized protein
YBR210W	424.689	0.0759824	0.432137	0.175829	0.860428	0.97804	Erv15p
YBR211C	317.431	0.089585	0.360992	0.248164	0.804008	0.96511	Ame1p
YBR212W	1301.09	0.110681	0.553231	0.200063	0.841431	0.972991	Ngr1p
YBR213W	257.246	-0.150604	0.722286	-0.20851	0.834831	0.972678	bifunctional precorrin-2 dehydrogenase/sirohydrochlorin ferrochelatase MET8
YBR214W	5708.55	-0.0642029	0.503276	-0.12757	0.898489	0.984359	Sds24p
YBR215W	597.938	-0.123006	0.257937	-0.476883	0.633445	0.930103	Hpc2p
YBR216C	1097.35	-0.300107	0.293668	-1.02193	0.306815	0.788553	Ybp1p
YBR217W	227.063	0.964449	0.285669	3.3761	0.00073521	0.0275179	Atg12p
YBR218C	9232.63	-0.287798	0.522833	-0.550459	0.582004	0.916665	pyruvate carboxylase 2
YBR219C	182.235	0.024876	0.408047	0.0609635	0.951388	0.99156	uncharacterized protein
YBR220C	770.541	-0.160557	0.489101	-0.328271	0.742707	0.952448	uncharacterized protein
YBR221C	4797.02	-0.308602	0.393396	-0.784458	0.432772	0.861753	pyruvate dehydrogenase (acetyl-transferring) subunit E1 beta
YBR221W-A	288.374	0.177852	0.485958	0.365983	0.714378	0.947223	uncharacterized protein
YBR222C	4949.21	-0.24574	0.358437	-0.685588	0.492973	0.891018	Pcs60p
YBR223C	509.105	0.264293	0.503941	0.524452	0.599964	0.920444	tyrosyl-DNA phosphodiesterase 1
YBR225W	1403.47	0.163964	0.392957	0.417257	0.67649	0.938958	uncharacterized protein
YBR227C	849.853	0.00609665	0.335559	0.0181686	0.985504	0.99699	Mcx1p
YBR228W	386.536	0.522419	0.393501	1.32762	0.184304	0.695343	endonuclease
YBR229C	2504.05	-0.881178	0.566009	-1.55683	0.119512	0.60479	glucan 1%2C3-alpha-glucosidase ROT2
YBR230C	990.096	0.452212	0.778478	0.580892	0.561313	0.908094	Om14p
YBR230W-A	201.692	0.966105	0.509091	1.89771	0.0577348	0.458398	Coq21p
YBR231C	440.085	0.829706	0.547467	1.51554	0.129637	0.61852	Swc5p
YBR233W	328.049	-0.760004	0.332946	-2.28267	0.0224499	0.287225	Pbp2p
YBR233W-A	177.765	0.880807	0.592823	1.48578	0.137336	0.634384	Dad3p
YBR234C	3896.78	-0.281948	0.37508	-0.751702	0.452231	0.872326	Arc40p
YBR235W	5173.58	-0.315789	0.399706	-0.790054	0.429496	0.861023	Vhc1p
YBR236C	1010.24	-0.22051	0.456258	-0.4833	0.628882	0.927712	mRNA (guanine-N7)-methyltransferase
YBR237W	839.199	-0.125524	0.232374	-0.540181	0.589072	0.919657	DEAD-box RNA helicase PRP5
YBR238C	3715.82	-1.28224	0.746633	-1.71737	0.0859124	0.538831	uncharacterized protein
YBR239C	790.983	0.354791	0.365937	0.969542	0.332275	0.806242	Ert1p
YBR240C	210.27	0.058099	0.380034	0.152878	0.878494	0.980639	Thi2p
YBR241C	2094.91	0.0747475	0.48644	0.153662	0.877876	0.980639	Vvs1p
YBR242W	1537.02	0.245716	0.942065	0.260827	0.794226	0.962829	5'-deoxynucleotidase
YBR243C	550.946	-0.477785	0.747564	-0.639122	0.522744	0.896556	UDP-N-acetylglucosamine--dolichyl-phosphate N-acetylglucosaminephosphotransferase
YBR244W	667.168	1.84164	0.990738	1.85885	0.0630482	0.471716	glutathione peroxidase GPX2
YBR245C	1758.19	-0.206558	0.481856	-0.42867	0.668163	0.937345	chromatin-remodeling ATPase ISW1
YBR246W	709.506	-0.261471	0.396597	-0.659285	0.509713	0.895769	diphthamide synthase
YBR247C	996.335	0.483007	0.687648	0.702405	0.482426	0.886582	snoRNA-binding rRNA-processing protein ENP1
YBR248C	1599.19	-0.631055	0.60653	-1.04044	0.298138	0.786777	imidazoleglycerol-phosphate synthase
YBR249C	4560.28	-0.607286	0.846956	-0.717021	0.473361	0.882104	3-deoxy-7-phosphoheptulonate synthase ARO4
YBR250W	84.7978	0.842667	0.592329	1.42263	0.154843	0.659888	Spo23p
YBR251W	559.183	0.182252	0.466412	0.390754	0.695979	0.942234	mitochondrial 37S ribosomal protein MRPS5
YBR252W	403.623	0.0576031	0.919566	0.0626416	0.950052	0.991344	bifunctional dITP/dUTP diphosphatase
YBR253W	258.203	0.821693	0.28649	2.86814	0.00412893	0.102391	Srb6p
YBR254C	517.126	0.672776	0.396129	1.69838	0.0894366	0.547134	TRAPP subunit TRS20
YBR255W	1559.05	0.922419	0.629395	1.46557	0.142767	0.643826	Mtc4p
YBR255C-A	465.184	0.673763	0.434648	1.55013	0.12111	0.605328	Rcf3p
YBR256C	3142.64	1.2667	0.54801	2.31146	0.0208075	0.277717	riboflavin synthase
YBR257W	334.01	0.594378	0.287959	2.0641	0.0390079	0.38979	RNase P/RNase MRP complex subunit
YBR258C	118.586	0.436675	0.323253	1.35088	0.176734	0.691558	Shg1p
YBR259W	531.676	0.104423	0.321385	0.324916	0.745245	0.9529	uncharacterized protein
YBR260C	1006.83	-0.232481	0.325219	-0.714844	0.474705	0.882104	GTPase-activating protein RGD1
YBR261C	427.238	0.0355341	0.475625	0.0747102	0.940445	0.988358	N-terminal protein methyltransferase
YBR262C	1112.34	1.23627	0.582313	2.12304	0.0337508	0.359809	Mic12p
YBR263W	3142.78	-0.273925	0.400436	-0.684066	0.493933	0.891417	glycine hydroxymethyltransferase SHM1
YBR264C	301.286	0.329005	0.448336	0.733835	0.463049	0.878287	Rab family GTPase YPT10
YBR265W	684.97	-0.0266092	0.327048	-0.081362	0.935154	0.988	3-dehydrosphinganine reductase
YBR267W	716.414	0.0900934	0.603557	0.149271	0.88134	0.981323	Rei1p
YBR266C	406.844	0.187851	0.619429	0.303265	0.761688	0.958632	Slm6p
YBR268W	613.144	1.03517	0.270709	3.82391	0.00013135	0.0062324	mitochondrial 54S ribosomal protein YmL37
YBR269C	902.523	1.15995	0.608497	1.90625	0.0566182	0.45545	Sdh8p
YBR270C	492.738	0.393441	0.531304	0.740521	0.458984	0.875819	Bit2p
YBR271W	386.246	0.625825	0.319743	1.95727	0.0503156	0.436961	S-adenosylmethionine-dependent methyltransferase
YBR272C	788.434	0.113016	0.432447	0.261341	0.793829	0.962829	Hsm3p
YBR273C	1532.15	0.466174	0.499935	0.93247	0.351094	0.821308	Ubx7p
YBR274W	582.544	0.43692	0.3536	1.23563	0.216595	0.727393	serine/threonine protein kinase CHK1
YBR275C	1682.67	-0.589984	0.469906	-1.25554	0.209285	0.716562	DNA-binding protein RIF1
YBR276C	2026.81	-0.636391	0.344814	-1.84561	0.0649492	0.479637	tyrosine/serine/threonine protein phosphatase PPS1
YBR278W	335.637	0.550991	0.396196	1.3907	0.164315	0.675337	DNA polymerase epsilon noncatalytic subunit
YBR279W	727.266	0.343411	0.294745	1.16511	0.243973	0.751242	Paf1p
YBR280C	2409.55	-0.287956	0.413507	-0.696375	0.486194	0.887708	SCF ubiquitin ligase complex subunit SAF1
YBR281C	1457.79	-0.479696	0.58959	-0.813609	0.415869	0.856468	glutamine amidotransferase subunit DUG2
YBR282W	405.294	0.760147	0.474099	1.60335	0.108858	0.588901	mitochondrial 54S ribosomal protein YmL27
YBR283C	4541.97	-0.218425	0.669799	-0.326105	0.744345	0.952708	Ssh1p
YBR284W	1972	0.0884652	0.903169	0.0979497	0.921972	0.988	metallo-dependent hydrolase superfamily protein
YBR285W	409.55	0.405199	0.7789	0.520219	0.602911	0.920444	uncharacterized protein
YBR286W	10576.2	-0.21993	0.531653	-0.413672	0.679115	0.939274	aminopeptidase Y
YBR287W	7867.62	0.139655	0.312958	0.44624	0.655424	0.936161	uncharacterized protein
YBR288C	988.833	0.0915663	0.413525	0.221429	0.824758	0.970992	Apm3p
YBR289W	732.965	0.042797	0.260677	0.164176	0.869593	0.980002	Snf5p
YBR290W	1616.37	0.84016	0.566153	1.48398	0.137814	0.634384	Bsd2p
YBR291C	753.91	-0.299908	0.651632	-0.460241	0.645343	0.936161	Ctp1p
YBR292C	42.5969	0.289665	0.635223	0.456006	0.648386	0.936161	uncharacterized protein
YBR293W	288.776	-0.208349	0.319671	-0.651762	0.514555	0.896556	Vba2p
YBR294W	949.764	-0.199437	0.275926	-0.722792	0.469808	0.881384	sulfate permease
YBR295W	3134.25	-1.0119	0.686123	-1.47481	0.140265	0.640298	cation-transporting P-type ATPase PCA1
YBR296C	4420.89	-0.00336333	1.1577	-0.00290518	0.997682	0.999264	Pho89p
YBR296C-A	11.0913	0.469556	1.26019	0.372606	0.709441	0.945655	Tyc1p
YBR297W	1380.7	-0.352873	0.45498	-0.775578	0.437998	0.86537	transcription factor MAL33
YBR298C	17881.5	0.506474	1.07351	0.471793	0.637075	0.932196	maltose permease
YBR298C-A	11.9178	-0.996824	1.24939	-0.797852	0.424957	0.860506	uncharacterized protein
YBR299W	5865.35	0.117613	1.02918	0.114278	0.909017	0.985875	alpha-glucosidase MAL32
YBR301W	2572.48	-3.81206	1.28925	-2.95681	0.00310845	0.0829943	seripauperin PAU24
YBR302C	6111.97	-0.719281	0.60918	-1.18074	0.237707	0.744291	Cos2p
YCL075W	63.8685	0.426834	1.15283	0.370247	0.711198	0.946711	NA
YCL074W	136.973	0.485676	0.979353	0.495915	0.619954	0.926734	NA
YCL073C	55.1352	3.03327	1.13784	2.66581	0.0076802	0.161877	glutathione exchanger
YCL069W	70.0824	1.43867	0.990508	1.45246	0.146374	0.646189	basic amino acid transporter
YCL068C	16.1489	0.303895	0.683911	0.444349	0.65679	0.936161	uncharacterized protein
YCL067C	357.842	1.49455	0.59066	2.5303	0.0113965	0.20874	homeodomain mating type protein alpha2
YCL066W	18.1669	0.301028	0.610207	0.493321	0.621786	0.926734	transcriptional co-activator mating type protein alpha
YCL064C	735.086	1.05024	0.802536	1.30865	0.190652	0.698824	L-serine/L-threonine ammonia-lyase CHA1
YCL063W	353.137	-0.798079	0.776355	-1.02798	0.303958	0.787343	Vac17p
YCL061C	664.235	-0.181985	0.472706	-0.384985	0.700248	0.942234	chromatin-modulating protein MRC1
YCL059C	1082.56	1.01446	0.453091	2.23899	0.0251568	0.306252	ribosome biosynthesis protein KRR1
YCL058C	688.783	1.31571	0.577563	2.27804	0.0227242	0.288262	Fyv5p
YCL058W-A	335.856	0.991865	0.454444	2.18259	0.0290659	0.336182	Adf1p
YCL057C-A	1560.95	1.24329	0.785134	1.58354	0.113298	0.593895	Mic10p
YCL057W	4517.26	-0.893902	0.48693	-1.83579	0.0663881	0.484713	metalloendopeptidase
YCL056C	414.384	0.180706	0.244592	0.738806	0.460025	0.876141	Pex34p
YCL055W	295.636	-0.249744	0.394999	-0.632264	0.527214	0.897733	Kar4p
YCL054W-A	8.53317	-0.797464	0.861381	-0.925798	0.354551	0.824101	Rdt1p
YCL054W	1322.09	0.900237	1.14829	0.783983	0.43305	0.861753	27S pre-rRNA (guanosine2922-2'-O)-methyltransferase
YCL052C	1919.74	0.663722	0.558013	1.18944	0.234267	0.741981	Pbn1p
YCL051W	741.74	0.585146	0.334332	1.7502	0.0800842	0.530726	Lre1p
YCL050C	2269.16	-0.402458	0.599331	-0.671512	0.501894	0.894089	bifunctional AP-4-A phosphorylase/ADP sulfurylase
YCL049C	2393.23	0.0276723	0.757349	0.0365384	0.970853	0.992215	uncharacterized protein
YCL048W-A	535.331	2.17801	0.778934	2.79614	0.00517175	0.122215	uncharacterized protein
YCL048W	86.6515	0.575944	0.559088	1.03015	0.30294	0.786861	Sps22p
YCL047C	382.658	0.0760572	0.495636	0.153454	0.87804	0.980639	nicotinamide-nucleotide adenylyltransferase
YCL045C	3294.92	-0.665296	0.676447	-0.983516	0.325353	0.804039	Emc1p
YCL044C	508.555	-0.0555276	0.389226	-0.142661	0.886558	0.982781	Mgr1p
YCL043C	16337.8	-0.762368	0.3866	-1.97198	0.0486115	0.431923	protein disulfide isomerase PDI1
YCL042W	2774.6	-0.0117413	0.538902	-0.0217874	0.982618	0.996064	uncharacterized protein
YCL040W	26448.7	-0.0677286	0.438598	-0.154421	0.877278	0.980639	glucokinase
YCL039W	1516.7	-0.143577	0.461891	-0.310845	0.755918	0.95621	glucose-induced degradation complex subunit GID7
YCL038C	2984.67	-0.138737	0.426235	-0.325494	0.744807	0.952708	Atg22p
YCL037C	1865.03	-0.780558	1.10205	-0.708279	0.478772	0.88391	Sro9p
YCL036W	1002.81	-0.187356	0.882543	-0.212291	0.83188	0.972027	Gfd2p
YCL035C	4728.27	0.112175	0.626251	0.179122	0.857842	0.977242	dithiol glutaredoxin GRX1
YCL034W	1626.48	0.0627275	0.391364	0.160279	0.872661	0.98019	Lsb5p
YCL033C	623.191	0.541454	0.500892	1.08098	0.279706	0.772814	peptide-methionine (R)-S-oxide reductase
YCL032W	389.374	-0.0523945	0.384119	-0.136402	0.891504	0.984359	Ste50p
YCL031C	1292.55	0.813496	0.627102	1.29723	0.194552	0.704422	Rrp7p
YCL030C	10428.5	-0.114625	0.513331	-0.223297	0.823304	0.970507	trifunctional histidinol dehydrogenase/phosphoribosyl-AMP cyclohydrolase/phosphoribosyl-ATP diphosphatase
YCL029C	323.932	-0.149425	0.386215	-0.386895	0.698834	0.942234	Bik1p
YCL028W	1840.05	-0.274655	0.382742	-0.717598	0.473005	0.882104	prion domain-containing protein RNQ1
YCL027W	257.054	0.104635	0.283314	0.369324	0.711886	0.947223	Fus1p
YCL026C-B	1194.91	0.148398	0.579995	0.255861	0.798058	0.96359	putative nitroreductase
YCL026C-A	1557.35	4.3923	1.25487	3.5002	0.000464916	0.0185535	type II nitroreductase
YCL025C	5496.7	-0.831026	1.04809	-0.792899	0.427837	0.860506	amino acid transporter AGP1
YCL024W	596.474	0.14957	0.37777	0.395928	0.692158	0.941548	serine/threonine protein kinase
YCL021W-A	93.1002	-0.241534	0.455071	-0.530761	0.595584	0.919657	uncharacterized protein
YCL019W	11047.7	-3.137	0.363021	-8.64137	5.55e-18	1.37e-14	gag-pol fusion protein
YCL020W	2527.52	-3.2727	0.482363	-6.78472	1.16e-11	3.89e-09	gag protein
YCL018W	8154.73	0.222023	0.62089	0.357588	0.720651	0.949576	3-isopropylmalate dehydrogenase
YCL017C	3696.31	0.401029	0.38477	1.04226	0.297292	0.786777	cysteine desulfurase
YCL016C	312.069	0.0538946	0.246637	0.218518	0.827025	0.971473	Dcc1p
YCL014W	1842.69	-0.0529266	0.287382	-0.184168	0.853882	0.975819	Bud3p
YCL012C	1487.58	2.03907	0.647951	3.14696	0.0016498	0.0528813	uncharacterized protein
YCL011C	3672.43	0.637755	0.363288	1.75551	0.0791728	0.529006	single-stranded telomeric DNA-binding/mRNA-binding protein
YCL010C	468.307	0.213522	0.250879	0.851093	0.394718	0.847483	Sgf29p
YCL009C	4992.96	0.403993	0.452025	0.893739	0.371461	0.837734	acetolactate synthase regulatory subunit
YCL008C	421.389	-0.432916	0.399757	-1.08295	0.278831	0.771457	ubiquitin-binding ESCRT-I subunit protein STP22
YCL005W-A	925.998	0.245935	0.40376	0.609112	0.54245	0.905988	H(+)-transporting V0 sector ATPase subunit e
YCL005W	450.402	-0.509209	0.386062	-1.31898	0.187175	0.697537	Ldb16p
YCL004W	444.498	0.135543	0.501692	0.270173	0.787027	0.962555	CDP-diacylglycerol--glycerol-3-phosphate 3-phosphatidyltransferase
YCL002C	1199.17	0.318143	0.390078	0.815588	0.414736	0.855597	uncharacterized protein
YCL001W	972.929	0.208233	0.381914	0.545235	0.585592	0.918471	protein retrieval receptor
YCL001W-A	73.0455	1.19512	0.716501	1.66799	0.0953181	0.558428	uncharacterized protein
YCL001W-B	139.581	0.948964	0.759792	1.24898	0.211672	0.720236	uncharacterized protein
YCR001W	21.4065	0.326899	0.498787	0.655388	0.512218	0.896556	uncharacterized protein
YCR002C	1383.28	-0.179933	0.530219	-0.339356	0.734342	0.950833	septin CDC10
YCR003W	507.075	0.156202	0.633943	0.246398	0.805374	0.96511	mitochondrial 54S ribosomal protein YmL32
YCR004C	2065.74	0.673368	0.4414	1.52553	0.127127	0.609928	flavodoxin-like fold family protein
YCR005C	18086.1	-0.15321	0.60313	-0.254025	0.799476	0.9643	citrate (Si)-synthase CIT2
YCR006C	115.14	0.319818	0.518276	0.61708	0.537182	0.902858	uncharacterized protein
YCR007C	1904.2	-2.12423	0.843237	-2.51913	0.0117644	0.21289	DUP240 family protein
YCR008W	2951.05	0.285899	0.394201	0.725261	0.468292	0.880365	serine/threonine protein kinase SAT4
YCR009C	2113.52	-0.067504	0.379397	-0.177925	0.858782	0.977242	amphiphysin-like protein RVS161
YCR010C	1373.47	-0.103779	1.21709	-0.0852688	0.932048	0.988	Ady2p
YCR011C	4664.53	-0.0256772	0.364869	-0.0703737	0.943896	0.988688	putative ATP-dependent permease ADP1
YCR012W	183585	0.0902219	0.577175	0.156316	0.875784	0.980639	phosphoglycerate kinase
YCR014C	600.348	0.0338621	0.417503	0.0811062	0.935358	0.988	DNA-directed DNA polymerase IV
YCR015C	441.038	-0.579818	0.565443	-1.02542	0.305164	0.787544	Cto1p
YCR016W	378.955	0.741373	0.525924	1.40966	0.158641	0.66433	uncharacterized protein
YCR017C	5479.68	-0.664652	0.56392	-1.17863	0.238546	0.745344	Cwh43p
YCR018C	118.371	1.38654	0.80598	1.72032	0.0853743	0.538515	Srd1p
YCR019W	405.372	0.320072	0.397779	0.804647	0.421023	0.85838	Mak32p
YCR020C	403.643	0.105474	0.50961	0.206969	0.836034	0.972991	Pet18p
YCR020C-A	486	-0.0517708	0.392574	-0.131875	0.895083	0.984359	Mak31p
YCR020W-B	220.313	0.207429	0.638767	0.324733	0.745383	0.9529	Htl1p
YCR021C	64747.7	0.901003	0.550417	1.63695	0.101642	0.574952	Hsp30p
YCR022C	24.8859	0.332286	0.744604	0.446259	0.65541	0.936161	uncharacterized protein
YCR023C	1319.65	0.127436	0.307313	0.414678	0.678377	0.939274	uncharacterized protein
YCR024C	326.873	0.22235	0.40965	0.542782	0.58728	0.918631	asparagine--tRNA ligase SLM5
YCR024C-B	6616.97	-0.26123	0.412601	-0.63313	0.526649	0.897733	uncharacterized protein
YCR024C-A	7400.08	-0.0997977	0.547782	-0.182185	0.855437	0.975931	proteolipid ATPase
YCR025C	67.5241	0.522025	0.512895	1.0178	0.308773	0.790168	uncharacterized protein
YCR026C	1964.34	-0.0306012	0.253591	-0.120671	0.903951	0.985359	nucleotide diphosphatase/phosphodiesterase NPP1
YCR027C	338.282	0.233724	0.397638	0.58778	0.55668	0.907542	putative GTPase RHB1
YCR028C	1199.75	-0.0758042	0.358341	-0.211542	0.832464	0.972027	Fen2p
YCR028C-A	956.157	-0.0221812	0.464243	-0.0477792	0.961892	0.99156	Rim1p
YCR030C	2627.17	-0.428738	0.358694	-1.19527	0.23198	0.739086	Syp1p
YCR031C	10073.3	-0.0844742	0.758951	-0.111304	0.911375	0.985875	ribosomal 40S subunit protein S14A
YCR032W	3131.54	-0.0600284	0.320159	-0.187495	0.851272	0.974276	Bph1p
YCR033W	2062.51	0.250452	0.342089	0.732126	0.464092	0.878287	Snt1p
YCR034W	1446.23	-0.0710431	1.08583	-0.0654272	0.947834	0.991043	fatty acid elongase ELO2
YCR035C	1103.61	0.518902	0.397851	1.30426	0.192145	0.700463	exosome non-catalytic core subunit RRP43
YCR036W	1362.67	0.133316	0.289577	0.460382	0.645242	0.936161	putative ribokinase
YCR037C	2198.62	-0.324783	0.509759	-0.637131	0.524039	0.896725	SPX domain-containing inorganic phosphate transporter
YCR038C	268.691	0.278622	0.432446	0.644294	0.519385	0.896556	Ras family guanine nucleotide exchange factor BUD5
YCR039C	444.49	1.41633	0.582538	2.43132	0.015044	0.24154	homeodomain mating type protein alpha2
YCR040W	23.1652	0.872854	0.526769	1.65699	0.0975205	0.567222	transcriptional co-activator mating type protein alpha
YCR041W	95.2919	0.632897	0.543042	1.16547	0.243831	0.751242	uncharacterized protein
YCR042C	2117.12	-0.196389	0.413046	-0.475465	0.634456	0.930613	Taf2p
YCR043C	477.584	0.113836	0.502685	0.226455	0.820847	0.969347	uncharacterized protein
YCR044C	993.364	-0.18597	0.662262	-0.280811	0.778855	0.961686	Per1p
YCR045C	202.072	-0.420109	0.407466	-1.03103	0.302528	0.786861	Rrt12p
YCR046C	861.066	0.615046	0.696446	0.883121	0.377171	0.839419	mitochondrial 54S ribosomal protein IMG1
YCR047C	1012.23	0.867746	0.618039	1.40403	0.16031	0.668531	18S rRNA (guanine1575-N7)-methyltransferase
YCR048W	3965.1	-0.46094	0.427089	-1.07926	0.280473	0.773514	sterol acyltransferase
YCR050C	986.36	-0.307963	0.396569	-0.776569	0.437413	0.865064	uncharacterized protein
YCR051W	615.883	0.478456	0.529238	0.904047	0.365971	0.834096	uncharacterized protein
YCR052W	594.043	-0.658582	0.489398	-1.3457	0.1784	0.692272	Rsc6p
YCR053W	4093.92	-0.5818	0.564926	-1.02987	0.303071	0.786862	threonine synthase THR4
YCR054C	572.023	0.352812	0.48057	0.734154	0.462855	0.878287	Ctr86p
YCR057C	1571.36	0.308537	0.886029	0.348224	0.727672	0.950811	snoRNA-binding rRNA-processing protein PWP2
YCR059C	553.56	-0.26959	0.402264	-0.670182	0.502742	0.894222	Yih1p
YCR060W	439.831	0.473847	0.489734	0.967559	0.333265	0.806851	Tah1p
YCR061W	2006.74	0.555394	0.500939	1.10871	0.267557	0.762928	Tvs1p
YCR063W	183.698	-0.475964	0.404832	-1.17571	0.239711	0.745998	U2 snRNP complex subunit BUD31
YCR065W	824.91	-0.451049	0.354323	-1.27299	0.203023	0.709408	Hcm1p
YCR066W	184.528	-0.551104	0.322567	-1.7085	0.0875445	0.54274	E3 ubiquitin-protein ligase RAD18
YCR067C	2151.85	-0.542564	0.374391	-1.44919	0.147285	0.647743	GTPase-activating protein SED4
YCR068W	1775.77	0.635221	0.581191	1.09296	0.274409	0.770916	triglyceride lipase ATG15
YCR069W	3474.56	-0.514449	0.387707	-1.3269	0.18454	0.695343	peptidylprolyl isomerase family protein CPR4
YCR071C	493.188	0.461315	0.435656	1.0589	0.289646	0.783055	mitochondrial 54S ribosomal protein IMG2
YCR072C	501.27	-0.36796	1.0197	-0.360851	0.718211	0.948693	Rsa4p
YCR073C	1520.66	-0.58878	0.299595	-1.96525	0.049385	0.435713	mitogen-activated protein kinase kinase kinase SSK22
YCR073W-A	1686.62	0.560801	0.603396	0.929407	0.352678	0.823471	Sol2p
YCR075C	226.505	-0.255368	0.390063	-0.654684	0.512671	0.896556	cystinosin-like protein ERS1
YCR075W-A	133.563	0.332954	0.390202	0.853285	0.393501	0.847235	Ego2p
YCR076C	828.14	0.37603	0.495945	0.758209	0.448326	0.872326	Fub1p
YCR077C	3740.87	-0.0929259	0.270344	-0.343732	0.731048	0.950811	Pat1p
YCR079W	1211.89	0.383236	0.532021	0.720339	0.471316	0.882034	type 2C protein phosphatase PTC6
YCR081W	1050.77	-0.376672	0.260078	-1.44831	0.147531	0.647743	Srb8p
YCR082W	1256.29	0.900072	0.486247	1.85106	0.0641612	0.476152	Ahc2p
YCR083W	2834.56	1.5546	0.799102	1.94543	0.0517234	0.43776	Trx3p
YCR084C	3283.06	-0.380364	0.240038	-1.5846	0.113057	0.593895	chromatin-silencing transcriptional regulator TUP1
YCR085W	16.9606	0.00231607	0.80309	0.00288395	0.997699	0.999264	uncharacterized protein
YCR086W	186.155	-0.141723	0.362934	-0.390493	0.696172	0.942234	Csm1p
YCR087C-A	420.88	0.299414	1.14829	0.260748	0.794287	0.962829	uncharacterized protein
YCR088W	2115.65	-0.886965	0.495107	-1.79146	0.0732194	0.507733	Abp1p
YCR089W	454.325	-0.769346	0.423034	-1.81864	0.0689664	0.49118	Fig2p
YCR090C	481.968	0.0768963	0.481472	0.159711	0.873109	0.980316	uncharacterized protein
YCR091W	1071.92	0.502388	0.436033	1.15218	0.249247	0.754435	putative serine/threonine protein kinase KIN82
YCR092C	941.678	-0.109652	0.302621	-0.362343	0.717096	0.9482	mismatch repair protein MSH3
YCR093W	8632.84	-0.0667505	0.283997	-0.235039	0.814178	0.96791	CCR4-NOT core subunit CDC39
YCR094W	568.675	-0.228735	0.401206	-0.570119	0.568597	0.908876	aminophospholipid translocase regulatory protein CDC50
YCR095C	629.745	0.596989	0.328203	1.81896	0.0689171	0.49118	Oca4p
YCR095W-A	72.546	0.681471	0.668066	1.02006	0.307698	0.789332	uncharacterized protein
YCR096C	312.053	1.52793	0.609933	2.50508	0.0122424	0.216978	homeodomain mating type protein a2
YCR097W	219.569	1.15093	0.44165	2.60598	0.00916106	0.182947	Hmra1p
YCR098C	3464.89	2.40271	1.37912	1.74221	0.0814725	0.532181	Git1p
YCR099C	148.434	-0.168611	0.528914	-0.318787	0.749888	0.953392	uncharacterized protein
YCR100C	430.736	-0.448952	0.435718	-1.03037	0.302835	0.786861	Ema35p
YCR101C	234.099	0.258608	0.433544	0.596498	0.550843	0.907542	uncharacterized protein
YCR102C	2739.32	-0.0415136	0.494286	-0.0839869	0.933067	0.988	uncharacterized protein
YCR104W	4461.96	-1.6981	1.04949	-1.61802	0.105658	0.580475	seripauperin PAU3
YCR105W	537.069	1.64482	0.935604	1.75803	0.0787418	0.528296	NADP-dependent alcohol dehydrogenase
YCR106W	1797.53	1.11684	0.411796	2.71211	0.00668568	0.146501	Rds1p
YCR107W	2810.46	1.58434	0.53867	2.94121	0.00326935	0.0856813	putative aryl-alcohol dehydrogenase
YCR108C	4.15011	-1.47901	1.38452	-1.06824	0.28541	0.777551	uncharacterized protein
YDL248W	2538.83	0.0109411	0.632537	0.0172972	0.986199	0.99699	Cos7p
YDL247W	181.914	1.74426	0.732443	2.38143	0.0172456	0.252851	alpha-glucoside permease
YDL246C	29.8602	2.0388	1.03649	1.96703	0.0491795	0.434539	L-iditol 2-dehydrogenase SOR2
YDL245C	90.5539	2.17234	0.612104	3.54898	0.000386732	0.0158534	hexose transporter HXT15
YDL244W	181.039	0.426415	0.624798	0.682483	0.494933	0.891737	4-amino-5-hydroxymethyl-2-methylpyrimidine phosphate synthase
YDL243C	13456.4	2.73702	0.807378	3.39001	0.000698912	0.0264883	putative aryl-alcohol dehydrogenase
YDL242W	86.7157	-0.137598	0.38946	-0.353306	0.723859	0.949908	uncharacterized protein
YDL241W	560.631	-3.08225	0.71413	-4.31609	1.59e-05	0.000902871	uncharacterized protein
YDL240W	802.782	-0.243317	0.464617	-0.523693	0.600492	0.920444	GTPase-activating protein LRG1
YDL239C	1857.51	0.263102	0.631092	0.416899	0.676752	0.938958	Ady3p
YDL238C	1818.15	0.352667	0.624039	0.565136	0.571981	0.911099	guanine deaminase
YDL237W	1727.27	-0.0223273	0.404369	-0.0552153	0.955967	0.99156	Aim6p
YDL236W	1047.8	-0.933645	0.54691	-1.70713	0.0877982	0.54352	4-nitrophenylphosphatase
YDL235C	1143.45	-0.138641	0.563747	-0.245928	0.805738	0.96511	Ypd1p
YDL234C	8847.16	-1.46362	0.746147	-1.96156	0.0498132	0.436961	GTPase-activating protein GYP7
YDL233W	813.052	-0.246225	0.678148	-0.363084	0.716542	0.948043	Mfg1p
YDL232W	198.529	0.258957	0.42311	0.612031	0.540517	0.904708	olichyl-diphosphooligosaccharide--protein glycotransferase OST4
YDL231C	6172.79	-0.152105	0.2531	-0.600969	0.547861	0.907542	Bre4p
YDL230W	785.619	0.221722	0.494164	0.448681	0.653662	0.936161	tyrosine protein phosphatase PTP1
YDL229W	26241.9	-0.674079	1.0323	-0.652988	0.513764	0.896556	Hsp70 family ATPase SSB1
YDL227C	79.9474	0.312297	0.648544	0.481536	0.630136	0.928637	Hop
YDL226C	1085.89	-0.237842	0.594906	-0.399798	0.689306	0.940542	GTPase-activating protein GCS1
YDL225W	949.298	-0.456365	0.542088	-0.841865	0.399863	0.850902	septin SHS1
YDL224C	1049.26	-0.363004	0.351792	-1.03187	0.302133	0.786861	Whi4p
YDL223C	25635.3	0.0467139	1.09029	0.0428454	0.965825	0.991769	Hbt1p
YDL222C	5281.74	-0.0340723	0.898038	-0.0379408	0.969735	0.992215	Fmp45p
YDL220C	527.186	-0.666098	0.264989	-2.51368	0.0119479	0.21428	telomere-binding protein CDC13
YDL219W	266.196	-0.208743	0.744437	-0.280404	0.779168	0.961686	D-tyrosyl-tRNA(Tyr) deacylase
YDL218W	257.723	1.43456	0.627035	2.28785	0.0221461	0.284578	uncharacterized protein
YDL217C	562.366	0.405499	0.385265	1.05252	0.292562	0.784234	translocation channel protein TIM22
YDL216C	343.5	0.201422	0.328758	0.612674	0.540092	0.904617	COP9 signalosome catalytic subunit RRI1
YDL215C	10523.4	0.238021	0.577045	0.412483	0.679985	0.939274	glutamate dehydrogenase (NAD(+))
YDL214C	1088.01	1.29585	0.511156	2.53513	0.0112404	0.207512	serine/threonine protein kinase PRR2
YDL213C	578.928	0.928248	0.6338	1.46457	0.143037	0.643826	Nop6p
YDL212W	1567.58	-0.0275711	0.664127	-0.0415149	0.966885	0.991936	Shr3p
YDL211C	136.412	-0.171132	0.653597	-0.261831	0.793452	0.962829	uncharacterized protein
YDL210W	2581.14	0.255088	0.430891	0.592001	0.55385	0.907542	Uga4p
YDL209C	231.072	0.388738	0.280901	1.3839	0.16639	0.677716	Cwc2p
YDL208W	882.463	0.339846	0.831051	0.408936	0.682587	0.939274	snoRNA-binding protein NHP2
YDL207W	1018.83	-0.516276	0.411825	-1.25363	0.209976	0.717707	nucleoporin GLE1
YDL206W	2045.29	-0.997528	0.793726	-1.25677	0.208839	0.716211	Ycx1p
YDL205C	1896.45	0.854123	0.317227	2.69247	0.00709249	0.15264	hydroxymethylbilane synthase
YDL204W	4485.36	0.293759	0.491119	0.598142	0.549745	0.907542	Rtn2p
YDL203C	782.988	0.568238	0.364178	1.56033	0.118682	0.604449	Ack1p
YDL202W	421.271	-0.124689	0.332905	-0.374549	0.707996	0.945564	mitochondrial 54S ribosomal protein YmL11
YDL201W	449.045	0.640089	0.403598	1.58596	0.112749	0.593895	tRNA (guanine46-N7)-methyltransferase
YDL200C	257.24	1.18389	0.437305	2.70723	0.00678467	0.148058	methylated-DNA--protein-cysteine methyltransferase
YDL199C	820.231	0.944701	0.475344	1.9874	0.0468776	0.423572	uncharacterized protein
YDL198C	1300.93	0.328202	0.26498	1.23859	0.215497	0.725963	Ggc1p
YDL197C	653.409	1.02936	0.548781	1.87573	0.060693	0.467096	Asf2p
YDL195W	8511.79	-0.26924	0.391371	-0.687941	0.49149	0.89081	Sec31p
YDL194W	1112.17	0.368409	0.439197	0.838824	0.401568	0.850902	glucose sensor
YDL193W	731.177	-0.0211239	0.286674	-0.0736863	0.94126	0.988503	ditrans%2Cpolycis-polyprenyl diphosphate synthase
YDL192W	8161.42	0.114679	0.780942	0.146847	0.883253	0.98147	Arf family GTPase ARF1
YDL191W	8061.69	0.611366	0.91514	0.668058	0.504097	0.895017	ribosomal 60S subunit protein L35A
YDL190C	2934.88	-0.561254	0.367587	-1.52686	0.126796	0.609871	ubiquitin-ubiquitin ligase UFD2
YDL189W	618.8	-0.2642	0.589949	-0.447836	0.654272	0.936161	Rbs1p
YDL188C	3031.39	0.140744	0.391699	0.359316	0.719359	0.949169	phosphoprotein phosphatase 2A catalytic subunit PPH22
YDL186W	230.71	-0.443396	0.40631	-1.09127	0.275153	0.771023	uncharacterized protein
YDL185W	53703.1	-0.723442	0.532006	-1.35984	0.173881	0.68799	H(+)-transporting V1 sector ATPase subunit A
YDL184C	5943.57	0.59106	1.07777	0.548412	0.583409	0.917546	ribosomal 60S subunit protein L41A
YDL183C	430.572	1.1993	0.604916	1.98259	0.0474132	0.4258	Mrx19p
YDL182W	4302.73	0.359563	0.662936	0.54238	0.587557	0.918686	homocitrate synthase LYS20
YDL181W	1142.42	1.24557	0.657463	1.89452	0.0581566	0.458398	ATPase inhibitor
YDL180W	911.136	0.76164	0.33687	2.26093	0.0237634	0.294683	Ait1p
YDL179W	269.413	1.06673	0.407417	2.61828	0.00883748	0.178707	Pcl9p
YDL178W	1461.67	-0.306238	0.478199	-0.6404	0.521913	0.896556	D-lactate dehydrogenase
YDL177C	215.253	-0.0672531	0.27446	-0.245038	0.806427	0.96511	uncharacterized protein
YDL176W	870.119	0.344188	0.282786	1.21713	0.223554	0.732159	Gid12p
YDL175C	382.786	0.305876	0.326373	0.937196	0.348658	0.819337	TRAMP complex RNA-binding subunit
YDL174C	2288.01	-0.112986	0.408905	-0.276313	0.782308	0.961686	D-lactate dehydrogenase
YDL173W	703.33	0.0313515	0.438016	0.0715763	0.942939	0.988544	Par32p
YDL171C	46456.4	0.128435	0.431913	0.297363	0.766189	0.960182	glutamate synthase (NADH)
YDL170W	1801.64	0.586088	0.607029	0.965504	0.334293	0.807881	Uga3p
YDL169C	651.498	0.709829	0.580631	1.22251	0.221514	0.731428	Ugx2p
YDL168W	11940	0.256362	0.282562	0.90728	0.364259	0.832079	bifunctional alcohol dehydrogenase/S-(hydroxymethyl)glutathione dehydrogenase
YDL167C	944.77	0.116446	0.820313	0.141954	0.887117	0.983039	Nrp1p
YDL166C	482.958	0.399476	0.601995	0.663587	0.506955	0.895769	nucleoside-triphosphatase
YDL165W	485.425	0.0429923	0.223815	0.192088	0.847673	0.973869	CCR4-NOT core subunit CDC36
YDL164C	825.969	-0.362808	0.427031	-0.849605	0.395545	0.847483	DNA ligase (ATP) CDC9
YDL161W	603.21	-0.248548	0.616839	-0.402939	0.686993	0.939611	epsin
YDL160C-A	64.9369	1.26746	0.410834	3.08509	0.00203488	0.0622445	Mhf2p
YDL160C	3560.86	0.205059	0.3725	0.550493	0.581981	0.916665	DExD/H-box ATP-dependent RNA helicase DHH1
YDL159W-A	21.793	0.510621	0.786416	0.649301	0.516144	0.896556	uncharacterized protein
YDL159W	756.832	0.685338	0.558077	1.22803	0.219434	0.731366	mitogen-activated protein kinase kinase STE7
YDL157C	1100.41	0.522538	0.413965	1.26228	0.206849	0.714007	Dmo2p
YDL156W	290.851	-0.147694	0.331499	-0.445534	0.655934	0.936161	Cmr1p
YDL155W	808.029	0.131466	0.315053	0.417282	0.676472	0.938958	B-type cyclin CLB3
YDL154W	353.275	0.487924	0.491027	0.993682	0.320378	0.800413	MutS family protein MSH5
YDL153C	945.309	0.816157	0.815314	1.00103	0.31681	0.797984	rRNA-processing protein SAS10
YDL150W	466.982	0.235915	0.856121	0.275563	0.782884	0.961686	DNA-directed RNA polymerase III subunit C53
YDL149W	1920.24	0.264942	0.423573	0.625493	0.531648	0.900335	autophagy protein ATG9
YDL148C	1030.46	0.211677	0.974094	0.217306	0.82797	0.971502	snoRNA-binding rRNA-processing protein NOP14
YDL147W	5862.59	0.366539	0.233246	1.57147	0.116074	0.600912	proteasome regulatory particle lid subunit RPN5
YDL146W	894.333	-0.147962	0.505286	-0.292828	0.769654	0.960182	Ldb17p
YDL145C	8370.92	-0.731883	0.558506	-1.31043	0.19005	0.698824	coatomer subunit alpha
YDL144C	321.885	-0.195779	0.420883	-0.465162	0.641815	0.935464	uncharacterized protein
YDL143W	3145.2	-0.627373	0.519187	-1.20838	0.226903	0.732159	chaperonin-containing T-complex subunit CCT4
YDL142C	585.573	0.148862	0.406665	0.366056	0.714323	0.947223	cardiolipin synthase
YDL141W	858.216	0.0789642	0.337775	0.233777	0.815158	0.96791	biotin--[acetyl-CoA-carboxylase] ligase BPL1
YDL140C	15645.1	-0.163148	0.242363	-0.673156	0.500848	0.893196	DNA-directed RNA polymerase II core subunit RPO21
YDL139C	256.217	0.913751	0.527584	1.73195	0.0832818	0.533052	Scm3p
YDL138W	1283.34	0.185935	0.414875	0.448172	0.654029	0.936161	glucose sensor
YDL137W	6903.92	0.34653	0.292702	1.1839	0.236453	0.743279	Arf family GTPase ARF2
YDL136W	6969.32	0.912134	0.831583	1.09686	0.2727	0.768648	ribosomal 60S subunit protein L35B
YDL135C	1345.55	-0.105229	0.386997	-0.271912	0.78569	0.962116	Rdi1p
YDL134C	2989.14	0.129954	0.244893	0.530658	0.595656	0.919657	phosphoprotein phosphatase 2A catalytic subunit PPH21
YDL133C-A	1794.35	0.231055	0.729402	0.316773	0.751416	0.954111	ribosomal 60S subunit protein L41B
YDL133W	1416.31	-0.170884	0.408706	-0.418109	0.675867	0.938958	Srf1p
YDL132W	3159.25	-0.0674238	0.378662	-0.178058	0.858677	0.977242	cullin CDC53
YDL131W	4770.64	-1.18419	0.596223	-1.98615	0.0470165	0.423775	homocitrate synthase LYS21
YDL130W-A	1110.75	1.3001	0.546774	2.37777	0.0174178	0.253837	ATPase-binding protein
YDL130W	5263.92	-0.22204	0.883045	-0.251448	0.801468	0.964816	ribosomal protein P1B
YDL129W	317.173	0.864813	0.552628	1.56491	0.117604	0.604449	uncharacterized protein
YDL128W	2278.46	-0.371872	0.404891	-0.918449	0.358384	0.828294	Vcx1p
YDL127W	345.763	0.0683997	0.332884	0.205476	0.8372	0.972991	cyclin PCL2
YDL126C	33873.3	0.00394976	0.228947	0.0172518	0.986236	0.99699	AAA family ATPase CDC48
YDL125C	2659.18	-0.122156	0.22997	-0.531182	0.595293	0.919657	adenosine 5'-monophosphoramidase
YDL124W	5445.73	0.346327	0.526798	0.657418	0.510912	0.895769	aldo-keto reductase superfamily protein
YDL123W	745.143	0.561339	0.640727	0.876096	0.380978	0.840604	Sna4p
YDL122W	2963.51	0.156802	0.310484	0.505023	0.613542	0.9245	ubiquitin-specific protease UBP1
YDL121C	485.309	0.402672	0.790263	0.509541	0.610373	0.924144	Exp1p
YDL120W	744.225	0.530375	0.324067	1.63662	0.101709	0.574952	ferroxidase
YDL119C	393.331	-0.332239	0.257641	-1.28954	0.19721	0.706382	Hem25p
YDL117W	1212.32	-0.190387	0.556785	-0.34194	0.732396	0.950811	Cyk3p
YDL116W	1311.28	-0.0703492	0.639817	-0.109952	0.912447	0.985875	Nup84p
YDL115C	1099.56	1.51739	0.67115	2.26089	0.0237663	0.294683	Iwr1p
YDL114W	91.0788	4.31138	1.09298	3.9446	7.99e-05	0.00388456	short-chain dehydrogenase/reductase
YDL113C	1980.11	0.600153	0.483572	1.24108	0.214575	0.725132	Atg20p
YDL112W	1906.55	-0.135604	0.86143	-0.157417	0.874916	0.980639	tRNA (guanosine(18)-2'-O)-methyltransferase
YDL111C	695.25	-0.0752598	0.446121	-0.168698	0.866034	0.97949	exosome non-catalytic core subunit RRP42
YDL110C	1987.56	0.489801	0.593861	0.824774	0.4095	0.854307	Tma17p
YDL109C	403.377	-0.71227	0.620725	-1.14748	0.251183	0.754435	putative lipase
YDL108W	427.109	-0.229915	0.44041	-0.522047	0.601638	0.920444	TFIIH complex serine/threonine-protein kinase subunit KIN28
YDL107W	280.339	0.642126	0.397897	1.6138	0.106571	0.582776	Mss2p
YDL106C	557.957	-0.0807546	0.238027	-0.339266	0.734409	0.950833	Pho2p
YDL105W	236.615	0.212855	0.429716	0.495339	0.620361	0.926734	Smc5-Smc6 complex subunit NSE4
YDL104C	191.173	-0.197708	0.461907	-0.428025	0.668633	0.937345	putative N(6)-L-threonylcarbamoyladenine synthase
YDL103C	939.597	-0.961424	0.627099	-1.53313	0.125244	0.609138	UDP-N-acetylglucosamine diphosphorylase
YDL102W	1387.48	-0.394615	0.285625	-1.38159	0.167098	0.677716	DNA-directed DNA polymerase delta POL3
YDL101C	755.12	-1.25092	0.453264	-2.75981	0.00578356	0.131516	serine/threonine protein kinase DUN1
YDL100C	3348.84	-0.287301	0.378355	-0.759343	0.447647	0.872326	guanine nucleotide exchange factor GET3
YDL099W	491.831	0.621011	0.428184	1.45034	0.146964	0.647743	Bug1p
YDL098C	205.848	1.02736	0.440884	2.33022	0.0197945	0.269868	U4/U6-U5 snRNP complex subunit SNU23
YDL097C	3961.07	0.00979126	0.284303	0.0344395	0.972527	0.992559	proteasome regulatory particle lid subunit RPN6
YDL095W	6430.41	-0.518043	0.46703	-1.10923	0.267331	0.762928	dolichyl-phosphate-mannose-protein mannosyltransferase PMT1
YDL093W	2396.97	-0.605931	0.543039	-1.11582	0.264501	0.762928	putative dolichyl-phosphate-mannose-protein mannosyltransferase PMT5
YDL092W	430.115	0.261537	0.54062	0.483773	0.628547	0.927712	RNA-binding signal recognition particle subunit SRP14
YDL091C	1010.47	0.358054	0.287462	1.24557	0.212922	0.721231	Ubx3p
YDL090C	625.585	-0.0305757	0.314443	-0.0972376	0.922538	0.988	protein farnesyltransferase
YDL089W	1162.28	-0.0945695	0.429887	-0.219987	0.825881	0.971388	Nur1p
YDL088C	1552.81	0.124972	0.233775	0.534585	0.592937	0.919657	FG-nucleoporin ASM4
YDL087C	177.098	0.228441	0.62165	0.367476	0.713264	0.947223	Luc7p
YDL086W	1054.49	-0.143403	0.405674	-0.353493	0.723719	0.949908	carboxymethylenebutenolidase
YDL085C-A	214.849	0.856413	0.87645	0.977138	0.328501	0.804039	uncharacterized protein
YDL085W	899.46	0.581751	0.785227	0.74087	0.458772	0.875819	NADH-ubiquinone reductase (H(+)-translocating) NDE2
YDL084W	6715.86	-0.045974	0.667773	-0.0688467	0.945112	0.989788	ATP-dependent RNA helicase SUB2
YDL083C	8537.63	0.113244	1.00591	0.112579	0.910364	0.985875	ribosomal 40S subunit protein S16B
YDL082W	5643.43	0.188147	1.06052	0.17741	0.859186	0.977242	ribosomal 60S subunit protein L13A
YDL081C	7191.41	0.0898711	0.944298	0.0951724	0.924178	0.988	ribosomal protein P1A
YDL080C	903.725	-0.112774	0.322715	-0.349454	0.726749	0.950811	branched-chain-2-oxoacid decarboxylase THI3
YDL079C	891.287	0.312824	0.422169	0.740991	0.458699	0.875819	putative serine/threonine protein kinase MRK1
YDL078C	4136.59	0.220195	0.310782	0.708519	0.478623	0.883905	malate dehydrogenase MDH3
YDL077C	1126.69	-0.337827	0.346936	-0.973743	0.330184	0.805747	Vam6p
YDL076C	565.478	0.161063	0.294415	0.547062	0.584336	0.917546	Rxt3p
YDL075W	3670.76	0.178508	0.903515	0.197571	0.843381	0.972991	ribosomal 60S subunit protein L31A
YDL074C	1440.81	0.47395	0.321731	1.47313	0.140717	0.640454	E3 ubiquitin-protein ligase BRE1
YDL073W	1295.66	-0.258806	0.416624	-0.621199	0.534469	0.901867	Ahk1p
YDL072C	2723.27	-0.422937	0.321745	-1.31451	0.188675	0.698522	Yet3p
YDL070W	7663.71	1.61686	0.733938	2.20299	0.0275953	0.328144	Bdf2p
YDL069C	298.393	0.63139	0.455177	1.38713	0.165402	0.677114	Cbs1p
YDL067C	2805.33	1.26687	0.543061	2.33283	0.019657	0.269824	cytochrome c oxidase subunit VIIa
YDL066W	8378.65	0.479475	0.542189	0.884332	0.376517	0.839419	isocitrate dehydrogenase (NADP(+)) IDP1
YDL065C	1085.74	1.10521	0.552336	2.00098	0.0453951	0.418213	Pex19p
YDL064W	559.914	1.10091	0.42968	2.56216	0.0104023	0.198998	E2 SUMO-conjugating protein UBC9
YDL063C	1334.29	0.0177213	0.844125	0.0209937	0.983251	0.996064	Syo1p
YDL061C	1936.83	-0.288685	0.859321	-0.335946	0.736912	0.951516	ribosomal 40S subunit protein S29B
YDL060W	1510.44	0.353994	0.784582	0.451188	0.651854	0.936161	Tsr1p
YDL059C	208.543	-0.240208	0.555	-0.432806	0.665155	0.937345	Rad59p
YDL058W	2208.75	-0.435099	0.40113	-1.08468	0.278062	0.771099	Uso1p
YDL057W	467.731	-0.584709	0.545509	-1.07186	0.283783	0.775882	uncharacterized protein
YDL056W	893.442	-0.0717195	0.309278	-0.231893	0.816621	0.968502	transcription factor MBP1
YDL055C	10097.2	-0.808179	0.834968	-0.967916	0.333086	0.806743	mannose-1-phosphate guanylyltransferase
YDL054C	1303.49	0.178858	0.406477	0.440021	0.659922	0.936161	Mch1p
YDL053C	1381.54	1.15002	0.581402	1.97801	0.0479275	0.42836	Pbp4p
YDL052C	1049.3	-0.230451	0.408808	-0.563715	0.572948	0.911134	1-acylglycerol-3-phosphate O-acyltransferase SLC1
YDL051W	1495.72	1.1686	0.86186	1.3559	0.175131	0.689312	Lhp1p
YDL049C	140.64	0.742237	0.385503	1.92538	0.0541824	0.445434	Knh1p
YDL048C	2161.53	-0.0146438	0.437432	-0.0334768	0.973294	0.992902	Stp4p
YDL047W	1720.29	0.377943	0.321264	1.17643	0.239425	0.745998	type 2A-related serine/threonine-protein phosphatase SIT4
YDL046W	2002.22	0.424419	0.365628	1.1608	0.245725	0.752534	sterol transporter
YDL045W-A	342.941	1.04341	0.378006	2.7603	0.00577491	0.131516	mitochondrial 37S ribosomal protein YmS-T
YDL045C	595.842	0.0452479	0.298473	0.151598	0.879504	0.980947	FMN adenylyltransferase
YDL044C	322.825	0.248741	0.248865	0.999502	0.317551	0.797984	Mtf2p
YDL043C	259.822	0.88201	0.487995	1.80742	0.0706972	0.496681	Prp11p
YDL042C	414.347	0.893606	0.246191	3.62973	0.000283716	0.0121253	NAD-dependent histone deacetylase SIR2
YDL040C	2918.95	-0.293724	0.640082	-0.458886	0.646316	0.936161	peptide alpha-N-acetyltransferase complex A subunit NAT1
YDL039C	5028.99	-1.01037	0.787298	-1.28334	0.199372	0.706814	pheromone-regulated protein PRM7
YDL037C	4587.61	-0.467204	0.871685	-0.535978	0.591973	0.919657	Bsc1p
YDL036C	687.504	0.311607	0.346891	0.898284	0.369034	0.837405	pseudouridine synthase PUS9
YDL035C	2483.48	0.500541	0.359868	1.3909	0.164256	0.675337	Gpr1p
YDL033C	348.18	0.338984	0.442393	0.766251	0.443527	0.869366	tRNA-5-taurinomethyluridine 2-sulfurtransferase
YDL031W	2178.55	0.502799	0.7214	0.696976	0.485818	0.887626	putative ATP-dependent RNA helicase DBP10
YDL030W	593.299	0.962868	0.480905	2.0022	0.0452634	0.418213	SF3a splicing factor complex subunit PRP9
YDL029W	2697.04	-0.417677	0.361518	-1.15534	0.24795	0.754061	actin-related protein 2
YDL028C	1056.63	0.488237	0.455108	1.07279	0.283364	0.775882	serine/threonine/tyrosine protein kinase MPS1
YDL027C	1258.75	0.47852	0.439808	1.08802	0.276587	0.771023	Mrx9p
YDL025C	2551.93	0.455793	0.397909	1.14547	0.252013	0.754435	putative serine/threonine protein kinase RTK1
YDL024C	807.718	1.11151	0.921746	1.20588	0.227865	0.732159	putative acid phosphatase DIA3
YDL022C-A	164.781	1.23192	0.979802	1.25731	0.208641	0.716211	uncharacterized protein
YDL022W	15652.2	-0.932518	0.479168	-1.94612	0.0516405	0.437674	glycerol-3-phosphate dehydrogenase (NAD(+)) GPD1
YDL021W	3502.87	0.870218	0.712931	1.22062	0.22223	0.731428	phosphoglycerate mutase family protein GPM2
YDL020C	9455.24	0.918286	0.593974	1.546	0.122104	0.605328	stress-regulated transcription factor RPN4
YDL019C	6227.56	0.19414	0.422257	0.459767	0.645684	0.936161	oxysterol-binding protein related protein OSH2
YDL018C	419.475	0.375049	0.411111	0.912281	0.361621	0.831063	Erp3p
YDL017W	293.994	-0.350756	0.343263	-1.02183	0.306863	0.788553	serine/threonine protein kinase CDC7
YDL015C	3535.46	-0.585134	0.569483	-1.02748	0.304193	0.787401	trans-2-enoyl-CoA reductase (NADPH) TSC13
YDL014W	4967.96	-0.0931328	1.08124	-0.086135	0.931359	0.988	rRNA methyltransferase NOP1
YDL013W	896.908	0.059524	0.390239	0.152532	0.878767	0.980639	SUMO-targeted ubiquitin ligase complex subunit SLX5
YDL012C	196.488	-1.95997	0.49451	-3.96345	7.39e-05	0.00364888	uncharacterized protein
YDL010W	872.676	0.24636	0.664015	0.371016	0.710625	0.946711	glutathione-disulfide reductase GRX6
YDL009C	516.99	0.044913	0.680764	0.0659745	0.947398	0.991043	uncharacterized protein
YDL008W	405.267	0.439462	0.602565	0.72932	0.465806	0.879017	anaphase promoting complex subunit 11
YDL007C-A	9.22024	1.51996	1.27678	1.19047	0.233863	0.741981	uncharacterized protein
YDL007W	4271.52	0.237348	0.329914	0.719423	0.47188	0.882104	proteasome regulatory particle base subunit RPT2
YDL006W	747.685	0.498983	0.337614	1.47797	0.139416	0.638794	type 2C protein phosphatase PTC1
YDL005C	739.572	0.447776	0.33783	1.32545	0.185023	0.695343	Med2p
YDL004W	3136.97	0.997435	0.653558	1.52616	0.12697	0.609871	F1F0 ATP synthase subunit delta
YDL003W	398.222	-0.439987	0.881058	-0.499385	0.617509	0.926734	kleisin alpha
YDL002C	457.366	0.697891	0.298005	2.34188	0.0191869	0.265794	Nhp10p
YDL001W	439.274	0.518707	0.254663	2.03684	0.0416665	0.401732	Rmd1p
YDR001C	11853.8	0.359533	0.484128	0.742641	0.457699	0.875819	alpha%2Calpha-trehalase NTH1
YDR002W	5347.26	0.403674	0.385808	1.04631	0.295418	0.785608	Ran GTPase-binding protein YRB1
YDR003W	953.311	0.843567	0.528745	1.59542	0.110619	0.590591	Rcr2p
YDR003W-A	444.854	0.691641	0.511221	1.35292	0.176082	0.691091	uncharacterized protein
YDR004W	748.038	0.228047	0.457865	0.498066	0.618438	0.926734	putative DNA-dependent ATPase RAD57
YDR005C	1166.34	-0.0036284	0.351498	-0.0103227	0.991764	0.997662	RNA polymerase III-inhibiting protein MAF1
YDR006C	2691.06	0.0931776	0.350423	0.2659	0.790316	0.962694	Sok1p
YDR007W	729.372	0.316589	0.233455	1.35611	0.175066	0.689312	phosphoribosylanthranilate isomerase TRP1
YDR009W	348.185	0.127595	0.56401	0.226229	0.821023	0.969347	transcriptional regulator GAL3
YDR010C	36.7649	0.0428388	0.670372	0.0639031	0.949047	0.991106	uncharacterized protein
YDR011W	12734.5	0.765398	0.332523	2.30179	0.0213471	0.280868	ATP-binding cassette transporter SNQ2
YDR012W	8708.92	-0.678565	0.727096	-0.933254	0.350689	0.820838	ribosomal 60S subunit protein L4B
YDR013W	236.386	0.330621	0.406869	0.812599	0.416448	0.856844	DNA replication protein PSF1
YDR014W	442.248	0.192999	0.362296	0.532711	0.594234	0.919657	Rad61p
YDR014W-A	19.0584	0.0709463	0.611438	0.116032	0.907627	0.985875	Hed1p
YDR016C	217.029	0.902335	0.552243	1.63395	0.10227	0.576018	Dad1p
YDR017C	1770.16	0.38548	0.406899	0.94736	0.343455	0.814828	inositol polyphosphate kinase KCS1
YDR018C	689.703	0.907322	0.70413	1.28857	0.197547	0.706382	putative acyltransferase
YDR019C	1292.76	-0.793302	0.399176	-1.98735	0.046884	0.423572	glycine decarboxylase subunit T
YDR020C	246.016	0.114675	0.417687	0.274548	0.783663	0.961783	putative uridine kinase DAS2
YDR021W	394.856	0.220119	0.386581	0.569399	0.569085	0.908876	ATP-dependent RNA helicase FAL1
YDR022C	628.286	0.953042	0.469765	2.02876	0.0424825	0.404422	Atg31p
YDR023W	7363.94	-0.143505	0.925301	-0.155091	0.87675	0.980639	serine--tRNA ligase SES1
YDR025W	4158.14	-0.0493985	0.771106	-0.0640619	0.948921	0.991106	ribosomal 40S subunit protein S11A
YDR026C	702.926	0.3875	0.301934	1.28339	0.199354	0.706814	Nsi1p
YDR027C	1740.04	0.360106	0.311814	1.15487	0.248142	0.754061	Vps54p
YDR028C	4492.26	0.0558027	0.254506	0.219259	0.826449	0.971388	protein phosphatase regulator REG1
YDR029W	547.313	0.184947	0.391377	0.472556	0.63653	0.931907	uncharacterized protein
YDR030C	1147.49	1.21466	0.778328	1.5606	0.118619	0.604449	Rad28p
YDR031W	536.651	0.815215	0.785412	1.03795	0.299295	0.786777	Mix14p
YDR032C	3846.43	-0.503998	0.423551	-1.18993	0.234072	0.741981	flavodoxin-like fold family protein
YDR033W	18473.8	-0.681262	0.563648	-1.20866	0.226792	0.732159	Mrh1p
YDR034C	2508.63	0.567861	0.440211	1.28997	0.19706	0.706382	Lys14p
YDR034C-D	17821.3	-3.05902	0.345478	-8.85445	8.41e-19	5.07e-15	gag-pol fusion protein
YDR034C-C	4968.13	-3.24403	0.413969	-7.83642	4.64e-15	2.79e-12	gag protein
YDR034C-A	89.5368	-0.983833	0.599379	-1.64142	0.10071	0.574952	uncharacterized protein
YDR034W-B	603.396	-1.50573	1.00805	-1.49371	0.135252	0.630341	uncharacterized protein
YDR035W	5810.11	0.446527	0.401639	1.11176	0.266241	0.762928	3-deoxy-7-phosphoheptulonate synthase ARO3
YDR036C	1452.98	-0.401402	0.564864	-0.710617	0.477322	0.882743	3-hydroxyisobutyryl-CoA hydrolase
YDR037W	7758.12	-0.361834	0.861574	-0.419969	0.674508	0.938487	lysine--tRNA ligase KRS1
YDR038C	5225.64	0.129121	0.705176	0.183105	0.854716	0.975931	putative Na(+)-exporting P-type ATPase ENA5
YDR039C	3590.18	0.122135	0.708545	0.172375	0.863143	0.978125	Na(+)-exporting P-type ATPase ENA2
YDR040C	4759.28	0.265809	0.776688	0.342234	0.732174	0.950811	Na(+)/Li(+)-exporting P-type ATPase ENA1
YDR041W	913.832	0.121671	0.306177	0.39739	0.69108	0.94133	mitochondrial 37S ribosomal protein RSM10
YDR042C	294.983	-1.6396	0.69521	-2.35843	0.0183525	0.259927	uncharacterized protein
YDR043C	2228.31	0.766331	0.817837	0.937022	0.348747	0.819337	transcriptional regulator NRG1
YDR044W	15301.4	0.0139231	0.642507	0.02167	0.982711	0.996064	coproporphyrinogen oxidase
YDR045C	584.514	0.17201	0.688461	0.249847	0.802705	0.96511	DNA-directed RNA polymerase III core subunit RPC11
YDR046C	1174.03	1.13628	1.21111	0.938211	0.348136	0.819337	amino acid transporter BAP3
YDR047W	1373.76	-0.00290381	0.448071	-0.00648069	0.994829	0.998308	uroporphyrinogen decarboxylase HEM12
YDR049W	634.224	0.000816952	0.343566	0.00237786	0.998103	0.999264	Vms1p
YDR050C	47506.6	-0.0955908	0.473094	-0.202055	0.839874	0.972991	triose-phosphate isomerase TPI1
YDR051C	1089.78	0.458956	0.428102	1.07207	0.283688	0.775882	acid phosphatase DET1
YDR052C	1166.22	0.176085	0.283178	0.621819	0.534061	0.901867	protein serine/threonine kinase activating protein DBF4
YDR054C	1891.52	0.288454	0.312075	0.92431	0.355325	0.824101	SCF E2 ubiquitin-protein ligase catalytic subunit CDC34
YDR055W	19548.5	0.787663	0.956399	0.823572	0.410183	0.854307	Pst1p
YDR056C	1270.47	0.656329	0.372119	1.76376	0.0777721	0.523637	Emc10p
YDR057W	1024.4	0.517975	0.465982	1.11158	0.26632	0.762928	Yos9p
YDR058C	536.821	0.14155	0.723037	0.195771	0.84479	0.972991	triglyceride lipase
YDR059C	1162.57	0.542746	0.526563	1.03073	0.302666	0.786861	E2 ubiquitin-conjugating protein UBC5
YDR060W	2879.16	0.297279	1.00005	0.297265	0.766264	0.960182	RNA-binding ribosome biosynthesis protein MAK21
YDR061W	1192.03	-0.0678377	0.33289	-0.203784	0.838522	0.972991	uncharacterized protein
YDR062W	4628.11	-0.26515	0.617439	-0.429435	0.667607	0.937345	serine C-palmitoyltransferase LCB2
YDR063W	569.928	0.261299	0.337784	0.773568	0.439186	0.866052	Aim7p
YDR064W	9262.76	-0.153089	0.993767	-0.154049	0.877571	0.980639	ribosomal 40S subunit protein S13
YDR065W	321.736	0.590347	0.394736	1.49555	0.134771	0.629711	Rrg1p
YDR066C	200.419	-0.0330663	0.386168	-0.0856268	0.931763	0.988	putative protein-serine/threonine phosphatase
YDR067C	463.137	0.237364	0.411516	0.576805	0.564071	0.908489	protein-tyrosine-phosphatase
YDR068W	658.413	0.89239	0.315353	2.82982	0.00465744	0.112714	Dos2p
YDR069C	2148.22	0.657733	0.462971	1.42068	0.15541	0.660436	ubiquitin-specific protease DOA4
YDR070C	3787.4	2.01276	0.726001	2.77239	0.00556468	0.128972	Fmp16p
YDR071C	1103.7	-0.0372643	0.625636	-0.0595624	0.952504	0.99156	polyamine acetyltransferase
YDR072C	2953.56	-0.89964	0.55724	-1.61446	0.106429	0.582776	inositolphosphotransferase
YDR073W	395.087	-0.105965	0.52472	-0.201946	0.839959	0.972991	Snf11p
YDR074W	23351.1	-1.03921	0.650812	-1.5968	0.110311	0.590591	trehalose-phosphatase TPS2
YDR075W	357.3	0.448149	0.371654	1.20582	0.227886	0.732159	phosphoprotein phosphatase PP4 catalytic subunit PPH3
YDR076W	436.326	0.410156	0.496826	0.825553	0.409058	0.854117	putative DNA-dependent ATPase RAD55
YDR077W	70910.4	1.27593	0.664386	1.92047	0.0547989	0.447424	Sed1p
YDR078C	359.561	0.680091	0.561771	1.21062	0.226041	0.732159	Shu2p
YDR079W	718.009	0.916198	0.527535	1.73675	0.0824305	0.532968	Pet100p
YDR079C-A	503.554	0.978631	0.402937	2.42874	0.0151514	0.24154	TFIIH complex subunit TFB5
YDR080W	1122.68	-0.253873	0.324611	-0.782083	0.434166	0.861753	Vps41p
YDR081C	964.552	-0.391663	0.333502	-1.1744	0.240236	0.745998	Pdc2p
YDR082W	507.591	0.0819992	0.369559	0.221884	0.824404	0.970992	Stn1p
YDR083W	552.644	0.851685	0.706568	1.20538	0.228055	0.732159	25S rRNA (adenine645-N1)-methyltransferase
YDR084C	590.006	-0.356182	0.406498	-0.876222	0.380909	0.840604	Tvp23p
YDR085C	2031.07	0.381098	0.58143	0.655449	0.512178	0.896556	Afr1p
YDR086C	1494.94	0.208513	0.504297	0.413473	0.67926	0.939274	translocon subunit SSS1
YDR087C	650.746	0.681969	0.823979	0.827654	0.407867	0.853278	Rrp1p
YDR088C	371.917	1.06129	0.46391	2.28771	0.0221544	0.284578	mRNA splicing protein SLU7
YDR089W	1627.75	-0.13426	0.506964	-0.264831	0.79114	0.962795	Vtc5p
YDR090C	2042.08	0.716201	0.72987	0.981271	0.326459	0.804039	Ilt1p
YDR091C	4806.13	-0.468375	0.814082	-0.575341	0.565061	0.908499	Fe-S cluster-binding ribosome biosynthesis protein
YDR092W	708.014	0.479035	0.562784	0.851189	0.394664	0.847483	E2 ubiquitin-conjugating protein UBC13
YDR093W	3606.68	-0.26201	0.357506	-0.732883	0.46363	0.878287	aminophospholipid-translocating P4-type ATPase DNF2
YDR096W	2529.01	0.47965	0.419567	1.1432	0.252955	0.754435	histone demethylase GIS1
YDR097C	1629.77	0.118788	0.436863	0.27191	0.785691	0.962116	mismatch repair ATPase MSH6
YDR098C	943.132	-0.55224	0.483712	-1.14167	0.253591	0.754435	monothiol glutaredoxin GRX3
YDR098C-B	7186.38	-2.25752	0.410623	-5.49779	3.85e-08	5.39e-06	gag-pol fusion protein
YDR098C-A	1450.16	-1.96977	0.415218	-4.74394	2.1e-06	0.000166194	gag protein
YDR099W	9747.84	0.354708	0.391772	0.905394	0.365257	0.834042	14-3-3 family protein BMH2
YDR100W	475.786	0.0922852	0.453095	0.203677	0.838606	0.972991	Tvp15p
YDR101C	1338.04	0.216132	0.886608	0.243774	0.807406	0.96511	putative hydrolase
YDR102C	58.2922	1.79793	0.769754	2.33572	0.019506	0.269456	uncharacterized protein
YDR103W	318.639	0.943274	0.728159	1.29542	0.195174	0.704422	Ste5p
YDR104C	694.109	0.0134359	0.472432	0.0284398	0.977311	0.994861	Spo71p
YDR105C	2266.6	0.226186	0.354799	0.637506	0.523795	0.896725	Tms1p
YDR106W	105.964	-0.018471	0.408881	-0.0451746	0.963968	0.99156	Arp10p
YDR107C	1193.48	-0.869931	0.46026	-1.89009	0.0587463	0.460944	Tmn2p
YDR108W	675.751	-0.0249207	0.334602	-0.0744786	0.94063	0.988358	Trs85p
YDR109C	904.858	0.0724833	0.456523	0.158772	0.873848	0.98061	putative phosphotransferase
YDR110W	675.177	0.846446	0.359872	2.35207	0.0186691	0.262977	replication fork barrier binding protein FOB1
YDR111C	1327.77	0.363889	0.702401	0.518064	0.604413	0.920444	alanine transaminase ALT2
YDR113C	287.368	0.7292	0.432901	1.68445	0.0920946	0.550012	securin
YDR114C	267.326	0.572872	0.319529	1.79286	0.0729946	0.506757	uncharacterized protein
YDR115W	659.211	0.525497	0.400678	1.31152	0.189682	0.698824	putative mitochondrial 54S ribosomal protein
YDR116C	902.782	0.500669	0.340004	1.47254	0.140876	0.640691	mitochondrial 54S ribosomal protein MRPL1
YDR117C	598.563	-0.0876388	0.272673	-0.321406	0.747903	0.953392	Tma64p
YDR118W	476.507	0.157715	0.328803	0.479664	0.631466	0.929007	anaphase promoting complex subunit 4
YDR119W	2675.3	-0.229701	0.739412	-0.310654	0.756064	0.95621	Vba4p
YDR119W-A	2713.89	0.542405	0.960882	0.564487	0.572423	0.911099	Cox26p
YDR120C	1017.83	0.41874	0.538415	0.777727	0.43673	0.864413	tRNA (guanine26-N2)-dimethyltransferase
YDR121W	337.579	0.417594	0.323911	1.28922	0.19732	0.706382	DNA polymerase epsilon noncatalytic subunit
YDR122W	3050.77	0.356077	0.492827	0.722518	0.469976	0.881384	serine/threonine protein kinase KIN1
YDR123C	232.584	-0.044982	0.513662	-0.0875712	0.930217	0.988	Ino2p
YDR124W	370.715	0.159234	0.709314	0.22449	0.822376	0.970362	uncharacterized protein
YDR125C	379.547	0.0179124	0.733571	0.0244181	0.980519	0.995218	alpha/beta hydrolase family protein
YDR126W	263.953	0.84015	0.512279	1.64002	0.101	0.574952	palmitoyltransferase SWF1
YDR127W	10964.7	-0.405173	0.675118	-0.600151	0.548405	0.907542	pentafunctional protein ARO1p
YDR128W	1853.73	0.181405	0.271793	0.667437	0.504493	0.895123	Mtc5p
YDR129C	8279.55	-0.393144	0.536528	-0.732756	0.463707	0.878287	fimbrin
YDR130C	327.193	0.511862	0.458863	1.1155	0.264636	0.762928	Fin1p
YDR131C	397.968	0.0752802	0.505306	0.148979	0.88157	0.981323	uncharacterized protein
YDR132C	496.473	0.262965	0.346354	0.759238	0.44771	0.872326	Mrx16p
YDR134C	3653.69	-1.15734	0.410192	-2.82145	0.00478075	0.115235
YDR135C	12596.3	0.515565	0.6098	0.845467	0.39785	0.84848	ATP-binding cassette glutathione S-conjugate transporter YCF1
YDR137W	728.501	-0.0523297	0.30553	-0.171275	0.864008	0.978667	Rgp1p
YDR138W	1025.89	-0.123837	0.34365	-0.360358	0.718579	0.948873	Hpr1p
YDR139C	461.65	1.12697	0.314185	3.58695	0.000334573	0.0139044	NEDD8 family protein RUB1
YDR140W	725.725	0.795326	0.532016	1.49493	0.134933	0.629711	S-adenosylmethionine-dependent methyltransferase
YDR141C	3700.38	-0.97609	0.413082	-2.36295	0.0181303	0.258282	Dop1p
YDR142C	539.931	-0.022669	0.257324	-0.0880952	0.929801	0.988	Pex7p
YDR143C	741.815	0.269868	0.381462	0.707456	0.479283	0.884231	ubiquitin-protein ligase SAN1
YDR144C	964.625	0.104234	1.25063	0.0833453	0.933577	0.988	aspartyl protease
YDR145W	1083.17	0.153702	0.389615	0.394497	0.693214	0.941564	Taf12p
YDR146C	446.931	-0.900675	1.09839	-0.819993	0.41222	0.854307	DNA-binding transcription factor SWI5
YDR147W	687.04	-0.353702	0.375922	-0.940892	0.34676	0.818159	bifunctional choline kinase/ethanolamine kinase EKI1
YDR148C	5005.32	0.283208	0.373414	0.758429	0.448194	0.872326	alpha-ketoglutarate dehydrogenase KGD2
YDR150W	8255.72	0.471167	0.308706	1.52627	0.126943	0.609871	Num1p
YDR151C	762.26	0.591655	0.373504	1.58407	0.113179	0.593895	putative mRNA-binding protein CTH1
YDR152W	961.259	0.781003	0.318322	2.4535	0.0141474	0.232929	Gir2p
YDR153C	880.689	-0.029797	0.265195	-0.112359	0.910539	0.985875	Ent5p
YDR155C	19958.9	0.409007	0.388096	1.05388	0.291937	0.783363	peptidylprolyl isomerase CPR1
YDR156W	294.447	-0.0720753	0.495212	-0.145544	0.884281	0.981883	DNA-directed RNA polymerase I subunit RPA14
YDR157W	214.804	0.687166	0.351944	1.95249	0.0508803	0.436961	uncharacterized protein
YDR158W	7456.54	-0.327456	0.531688	-0.615881	0.537973	0.903519	aspartate-semialdehyde dehydrogenase
YDR159W	1468.3	-0.539225	0.35522	-1.518	0.129014	0.616035	Sac3p
YDR160W	1162.29	0.191112	0.351036	0.544422	0.586151	0.918629	Ssy1p
YDR161W	913.454	0.432262	0.742368	0.582274	0.560382	0.908094	Acl4p
YDR162C	289.36	0.217168	0.30326	0.716111	0.473923	0.882104	Nbp2p
YDR163W	209.887	0.799501	0.451368	1.77128	0.0765136	0.520316	U2-type spliceosomal complex subunit CWC15
YDR164C	1001.56	-0.367006	0.438941	-0.836117	0.403089	0.851092	Sec1p
YDR165W	918.982	0.333306	0.784425	0.424905	0.670906	0.937786	Trm82p
YDR166C	1647.04	0.370297	0.305622	1.21162	0.225659	0.732159	exocyst subunit SEC5
YDR167W	476.737	0.35273	0.49594	0.711236	0.476938	0.882743	Taf10p
YDR168W	2655.6	0.053915	0.298682	0.18051	0.856752	0.976322	Cdc37p
YDR169C	856.53	0.256765	0.504402	0.509048	0.610719	0.924144	Stb3p
YDR169C-A	54.2235	0.623124	0.560333	1.11206	0.266113	0.762928	uncharacterized protein
YDR170C	7617.02	-0.594205	0.462599	-1.28449	0.198969	0.706814	Arf family guanine nucleotide exchange factor SEC7
YDR170W-A	1156.68	-2.89758	0.340415	-8.51191	1.71e-17	2.36e-14	gag protein
YDR171W	6451.17	0.203038	0.398489	0.50952	0.610388	0.924144	heat shock protein HSP42
YDR172W	4603.72	-0.169707	0.77001	-0.220395	0.825563	0.97127	translation termination factor GTPase eRF3
YDR173C	1261.22	1.88236	0.839051	2.24344	0.0248685	0.303971	inositol polyphosphate multikinase
YDR174W	1933.34	0.11182	0.283013	0.395104	0.692766	0.941564	Hmo1p
YDR175C	883.866	0.168001	0.332281	0.505599	0.613138	0.9245	mitochondrial 37S ribosomal protein RSM24
YDR176W	884.55	0.488693	0.286442	1.70608	0.0879924	0.54352	histone acetyltransferase NGG1
YDR177W	2199.26	0.565522	0.325417	1.73784	0.082239	0.532301	E2 ubiquitin-conjugating protein UBC1
YDR178W	4683.08	1.00169	0.616393	1.62508	0.104146	0.579058	succinate dehydrogenase membrane anchor subunit SDH4
YDR179C	234.498	1.58786	0.73533	2.15938	0.0308208	0.344269	Csn9p
YDR179W-A	454.667	0.103289	0.348972	0.295982	0.767244	0.960182	Nvj3p
YDR180W	1176.95	-0.073724	0.601715	-0.122523	0.902485	0.985212	cohesin-loading factor complex subunit SCC2
YDR181C	483.738	0.129217	0.289541	0.446282	0.655394	0.936161	Sas4p
YDR182W	1554.24	-0.155677	0.309826	-0.502468	0.615339	0.925388	putative lipid phosphatase CDC1
YDR182W-A	127.412	0.223248	0.337296	0.661875	0.508051	0.895769	uncharacterized protein
YDR183W	248.935	0.513971	0.382113	1.34508	0.1786	0.692272	Plp1p
YDR184C	335.892	0.685173	0.714615	0.958801	0.337659	0.811197	Atc1p
YDR185C	386.044	0.604577	0.531569	1.13734	0.255395	0.755898	Ups3p
YDR186C	6498.21	1.1166	0.595632	1.87464	0.0608418	0.467644	Snd1p
YDR188W	6524.85	0.357945	0.246596	1.45154	0.146628	0.646839	chaperonin-containing T-complex subunit CCT6
YDR189W	1405.71	-0.178031	0.389095	-0.45755	0.647275	0.936161	syntaxin-binding protein
YDR190C	2115.32	0.401705	0.484307	0.829445	0.406853	0.853278	RuvB family ATP-dependent DNA helicase pontin
YDR191W	235.72	-0.250585	0.488569	-0.512895	0.608025	0.921518	NAD-dependent histone deacetylase HST4
YDR192C	368.899	-0.61008	0.515938	-1.18247	0.237021	0.743906	FG-nucleoporin NUP42
YDR194C	3421.53	0.398828	0.447441	0.891352	0.37274	0.838735	ATP-dependent RNA helicase
YDR194W-A	2.37581	-1.57278	1.80331	-0.872159	0.383121	0.840604	uncharacterized protein
YDR195W	808.12	0.896898	0.303376	2.95639	0.00311263	0.0829943	RNA-processing protein REF2
YDR196C	1019.13	0.846948	0.468006	1.8097	0.0703431	0.496681	putative dephospho-CoA kinase
YDR197W	537.768	0.752994	0.545232	1.38105	0.167263	0.677716	Cbs2p
YDR198C	378.874	0.0172089	0.379174	0.0453852	0.9638	0.99156	protein-lysine N-methyltransferase
YDR200C	896.631	0.53073	0.432871	1.22607	0.220173	0.731428	Vps64p
YDR201W	166.165	0.403324	0.34341	1.17447	0.240208	0.745998	Spc19p
YDR202C	864.415	0.37206	0.551301	0.674876	0.499755	0.892998	Rav2p
YDR204W	976.234	0.148151	0.455029	0.325586	0.744738	0.952708	ubiquinone biosynthesis protein COQ4
YDR205W	1190.42	-0.582671	0.355378	-1.63958	0.101092	0.574952	metal cation transporter MSC2
YDR206W	1674.76	-0.0815888	0.306543	-0.266158	0.790118	0.962694	Ebs1p
YDR207C	590.8	-0.0439641	0.332953	-0.132043	0.89495	0.984359	DNA-binding transcriptional regulator UME6
YDR208W	2139.24	0.132792	0.291527	0.455506	0.648745	0.936161	1-phosphatidylinositol-4-phosphate 5-kinase
YDR209C	1343.52	-1.88464	0.783785	-2.40453	0.0161932	0.247622	uncharacterized protein
YDR210W	917.326	-1.72071	0.810819	-2.12218	0.0338224	0.359809	uncharacterized protein
YDR210W-B	12576.1	-2.01517	0.422028	-4.77497	1.8e-06	0.000146364	gag-pol fusion protein
YDR210W-A	4926.9	-1.94002	0.452059	-4.29152	1.77e-05	0.000990117	gag protein
YDR210C-D	7057.6	-2.30846	0.398962	-5.78616	7.2e-09	1.36e-06	gag-pol fusion protein
YDR210C-C	1310.1	-1.88333	0.423153	-4.45071	8.56e-06	0.000548658	gag protein
YDR211W	2872.19	0.102651	0.579249	0.177213	0.859341	0.977242	translation initiation factor eIF2B catalytic subunit epsilon
YDR212W	5475.43	-0.10049	0.498799	-0.201463	0.840336	0.972991	chaperonin-containing T-complex alpha subunit TCP1
YDR213W	3276.66	-0.41543	0.465142	-0.893126	0.37179	0.838161	Upc2p
YDR214W	2667.67	-0.0759068	0.416484	-0.182257	0.855381	0.975931	Aha1p
YDR215C	339.771	0.17369	0.573569	0.302823	0.762025	0.958826	uncharacterized protein
YDR216W	5344.55	-0.205147	0.559558	-0.366623	0.7139	0.947223	DNA-binding transcription factor ADR1
YDR217C	1075.37	0.551703	0.306683	1.79893	0.072029	0.501788	chromatin-binding protein RAD9
YDR218C	104.373	2.63421	0.812598	3.24172	0.00118811	0.0406794	septin SPR28
YDR219C	768.505	0.817994	0.485227	1.6858	0.091835	0.549878	Mfb1p
YDR221W	1142.91	-0.0584041	0.579447	-0.100793	0.919715	0.988	Gtb1p
YDR222W	865.62	-0.346781	0.550441	-0.630005	0.528691	0.898194	uncharacterized protein
YDR223W	901.853	0.7269	0.5657	1.28496	0.198808	0.706814	Crf1p
YDR224C	5130.63	0.788149	0.30959	2.54578	0.0109033	0.206615	histone H2B
YDR225W	6189.37	0.373342	0.404319	0.923383	0.355807	0.824335	histone H2A
YDR226W	4939.56	-0.139386	0.699249	-0.199336	0.842	0.972991	adenylate kinase ADK1
YDR227W	1128.2	0.261992	0.274985	0.952752	0.340716	0.812365	chromatin-silencing protein SIR4
YDR228C	531.643	-0.00141236	0.305004	-0.00463062	0.996305	0.999264	Pcf11p
YDR229W	442.723	0.205338	0.366086	0.560902	0.574864	0.912207	Ivy1p
YDR231C	1579.52	1.09924	0.501585	2.19153	0.0284137	0.334417	Cox20p
YDR232W	7035.62	0.305337	0.302331	1.00994	0.312522	0.79195	5-aminolevulinate synthase
YDR233C	6030.14	-0.35186	0.597849	-0.588543	0.556168	0.907542	Rtn1p
YDR234W	4756.77	-0.678908	0.696045	-0.97538	0.329372	0.804863	homoaconitate hydratase LYS4
YDR235W	674.863	-0.16535	0.449152	-0.368139	0.712769	0.947223	mRNA splicing protein PRP42
YDR236C	633.508	0.373825	0.294655	1.26869	0.204553	0.710847	riboflavin kinase
YDR237W	813.14	0.280449	0.31865	0.880117	0.378796	0.840039	mitochondrial 54S ribosomal protein YmL7/YmL5
YDR238C	5404.16	-0.46681	0.495548	-0.942008	0.346189	0.818091	coatomer subunit beta
YDR239C	639.197	0.380273	0.309876	1.22718	0.219755	0.731428	uncharacterized protein
YDR240C	440.283	0.411787	0.334607	1.23066	0.21845	0.729701	Snu56p
YDR242W	2032.79	-0.293818	0.605737	-0.485058	0.627635	0.927162	putative amidase
YDR243C	757.805	-0.286462	0.382182	-0.749545	0.453529	0.872326	mRNA splicing protein PRP28
YDR244W	1092.79	-0.0755714	0.268838	-0.281104	0.778631	0.961686	Pex5p
YDR245W	1261.77	0.511865	0.570699	0.896909	0.369767	0.837405	alpha-1%2C6-mannosyltransferase
YDR246W	1026.01	0.671382	0.589496	1.13891	0.254741	0.75582	TRAPP subunit TRS23
YDR246W-A	43.0197	0.200596	0.612792	0.327348	0.743405	0.952536	uncharacterized protein
YDR247W	3525.17	0.871089	0.840092	1.0369	0.299784	0.786777	putative serine/threonine protein kinase VHS1
YDR248C	1068.47	1.25574	0.581828	2.15826	0.0309077	0.344269	gluconokinase
YDR249C	519.479	0.460627	0.717938	0.641597	0.521135	0.896556	uncharacterized protein
YDR251W	2549.49	-0.0292074	0.520554	-0.0561083	0.955256	0.99156	Pam1p
YDR252W	67.0254	0.293437	0.437863	0.670158	0.502757	0.894222	CCR4-NOT core subunit BTT1
YDR253C	215.006	-0.0710105	0.531242	-0.133669	0.893664	0.984359	Met32p
YDR254W	1368.55	0.40425	0.457492	0.883622	0.3769	0.839419	Chl4p
YDR255C	1582.96	0.582091	0.4211	1.38231	0.166876	0.677716	ubiquitin-protein ligase RMD5
YDR256C	2475.41	0.390426	0.917147	0.425696	0.670329	0.93771	catalase A
YDR257C	624.963	-0.0117581	0.583237	-0.02016	0.983916	0.99625	ribosomal lysine N-methyltransferase
YDR258C	11651.3	0.221258	0.533824	0.414477	0.678525	0.939274	chaperone ATPase HSP78
YDR259C	286.28	0.0084369	0.397001	0.0212515	0.983045	0.996064	Yap6p
YDR260C	314.734	0.0593063	0.355778	0.166695	0.86761	0.979883	Swm1p
YDR261C	1496.51	-1.25675	0.684864	-1.83504	0.0664995	0.484713	glucan exo-1%2C3-beta-glucosidase
YDR261W-B	12287.3	-2.29204	0.415596	-5.51507	3.49e-08	5e-06	gag-pol fusion protein
YDR261W-A	5173.25	-2.47223	0.455276	-5.43017	5.63e-08	7.38e-06	gag protein
YDR261C-D	4919.47	-2.31302	0.429945	-5.3798	7.46e-08	9.36e-06	gag-pol fusion protein
YDR261C-C	1097.49	-2.0963	0.447296	-4.6866	2.78e-06	0.000208981	gag protein
YDR262W	3032.46	0.931603	0.467795	1.99148	0.0464285	0.423265	uncharacterized protein
YDR263C	514.367	-0.580363	0.401289	-1.44625	0.148108	0.648146	exodeoxyribonuclease DIN7
YDR264C	2540.93	-0.457344	0.29602	-1.54498	0.122351	0.605328	palmitoyltransferase AKR1
YDR265W	600.508	0.26688	0.523906	0.509404	0.610469	0.924144	ubiquitin-protein ligase peroxin 10
YDR266C	1181.08	0.194002	0.260215	0.745545	0.455943	0.87389	E3 ubiquitin-protein ligase HEL2
YDR267C	460.678	0.00597559	0.483523	0.0123584	0.99014	0.997662	iron-sulfur cluster assembly protein CIA1
YDR268W	430.676	-0.515287	0.336535	-1.53115	0.125732	0.609425	tryptophan--tRNA ligase MSW1
YDR270W	1177.06	0.104435	0.520991	0.200455	0.841125	0.972991	Cu(2+)-transporting P-type ATPase CCC2
YDR272W	3303.09	0.964734	0.564393	1.70933	0.0873898	0.542485	hydroxyacylglutathione hydrolase GLO2
YDR273W	671.466	1.82901	0.840862	2.17516	0.029618	0.339312	Don1p
YDR274C	420.892	1.97014	0.919358	2.14296	0.0321166	0.350606	uncharacterized protein
YDR275W	4384.38	1.34994	0.62219	2.16966	0.0300326	0.340822	Bsc2p
YDR276C	4350.91	0.652734	0.303254	2.15244	0.0313631	0.34614	Pmp3p
YDR277C	2715.04	0.807593	0.540134	1.49517	0.13487	0.629711	Mth1p
YDR278C	340.261	0.396692	0.671741	0.590542	0.554827	0.907542	NA
YDR279W	398.145	0.249208	0.326427	0.763442	0.4452	0.871597	Rnh202p
YDR280W	845.534	0.978565	0.414833	2.35893	0.0183275	0.259927	exosome non-catalytic core subunit RRP45
YDR281C	94.9642	0.785473	0.613205	1.28093	0.200218	0.706814	Phm6p
YDR282C	374.356	0.471834	0.56345	0.837403	0.402366	0.850902	Mrx10p
YDR283C	2667.17	-0.19104	0.283101	-0.67481	0.499797	0.892998	serine/threonine-protein kinase GCN2
YDR284C	1448.24	-0.802413	0.46653	-1.71996	0.0854393	0.538515	bifunctional diacylglycerol diphosphate phosphatase/phosphatidate phosphatase
YDR285W	158.407	-0.334832	0.294933	-1.13528	0.256256	0.757332	Zip1p
YDR286C	218.377	0.843162	0.601826	1.40101	0.161212	0.670848	Mgp12p
YDR287W	559.701	0.583001	0.624614	0.933379	0.350625	0.820838	inositol monophosphate 1-phosphatase INM2
YDR288W	797.77	0.755317	0.39022	1.93562	0.0529147	0.442029	Smc5-Smc6 complex subunit NSE3
YDR289C	617.715	0.390047	0.299473	1.30245	0.192763	0.700598	Rtt103p
YDR291W	1489.55	0.023406	0.26561	0.0881217	0.92978	0.988	ATP-dependent 3'-5' DNA helicase
YDR292C	1322.54	-0.0468197	0.616555	-0.0759376	0.939469	0.988	Signal recognition particle receptor subunit alpha
YDR293C	24936.7	0.418079	0.443598	0.942472	0.345951	0.81785	mRNA-binding translational repressor SSD1
YDR294C	2439.13	-0.558149	0.607827	-0.918269	0.358478	0.828294	sphinganine-1-phosphate aldolase DPL1
YDR295C	541.772	-0.19376	0.255258	-0.759073	0.447809	0.872326	Hda2p
YDR296W	663.774	0.59474	0.37004	1.60723	0.108004	0.588455	Mhr1p
YDR297W	2745.15	-0.544758	0.521288	-1.04502	0.296012	0.785875	sphingosine hydroxylase
YDR298C	3662.37	0.505387	0.570556	0.885781	0.375736	0.839419	F1F0 ATP synthase subunit 5
YDR299W	902.438	0.212526	0.852029	0.249435	0.803024	0.96511	rRNA-processing protein BFR2
YDR300C	1122.96	0.0665803	0.53015	0.125588	0.900058	0.984359	glutamate 5-kinase
YDR301W	1769.65	-0.151274	0.364865	-0.414603	0.678433	0.939274	cleavage/polyadenylation factor CFT1
YDR302W	441.84	0.414366	0.469174	0.883181	0.377138	0.839419	mannose-ethanolamine phosphotransferase GPI11
YDR303C	929.652	-0.177137	0.471414	-0.375757	0.707097	0.94492	Rsc3p
YDR304C	3012.81	-0.211789	0.507451	-0.417359	0.676416	0.938958	peptidylprolyl isomerase family protein CPR5
YDR305C	390.403	0.345321	0.396229	0.871519	0.383471	0.840604	bis(5'-adenosyl)-triphosphatase
YDR306C	1283.91	0.472506	0.413678	1.14221	0.253368	0.754435	Pfu1p
YDR307W	1331.94	-0.168094	0.364845	-0.460728	0.644993	0.936161	putative dolichyl-phosphate-mannose--protein mannosyltransferase
YDR308C	155.439	-0.081453	0.63345	-0.128586	0.897685	0.984359	Srb7p
YDR309C	430.084	-0.536449	0.270262	-1.98492	0.0471529	0.424095	Gic2p
YDR310C	1477.09	0.530956	0.309105	1.71772	0.0858481	0.538831	Sum1p
YDR311W	882.385	0.625082	0.334908	1.86643	0.0619816	0.470042	TFIIH/NER complex subunit TFB1
YDR312W	492.418	0.230223	0.305213	0.754303	0.450668	0.872326	rRNA-binding ribosome biosynthesis protein
YDR313C	1255.19	1.43593	0.666755	2.15361	0.0312711	0.34614	phosphatidylinositol-3-phosphate-binding ubiquitin-protein ligase
YDR314C	793.751	0.511852	0.517439	0.989204	0.322563	0.801554	Rad34p
YDR315C	440.93	0.158341	0.549103	0.288363	0.773069	0.961686	inositol pentakisphosphate 2-kinase
YDR316W	630.004	0.546775	0.32402	1.68747	0.0915126	0.549878	putative RNA methyltransferase
YDR316W-B	8300.41	-2.31362	0.446521	-5.18144	2.2e-07	2.37e-05	gag-pol fusion protein
YDR316W-A	1907.89	-1.94472	0.434691	-4.47379	7.68e-06	0.000503327	gag protein
YDR317W	257.335	0.316914	0.697946	0.454067	0.64978	0.936161	Him1p
YDR318W	383.135	-0.069224	0.432488	-0.16006	0.872834	0.98019	Mcm21p
YDR319C	535.61	-0.0571547	0.599938	-0.0952677	0.924102	0.988	Yft2p
YDR320C	637.569	-0.216513	0.383052	-0.56523	0.571917	0.911099	Swa2p
YDR320C-A	165.991	0.451761	0.456456	0.989714	0.322314	0.801554	Dad4p
YDR321W	1367.46	0.122884	0.758946	0.161914	0.871374	0.98019	asparaginase ASP1
YDR322W	777.739	0.52953	0.595177	0.889701	0.373626	0.839162	mitochondrial 54S ribosomal protein YmL35
YDR322C-A	715.231	0.805575	0.307313	2.62135	0.00875831	0.178707	F1F0 ATP synthase subunit e
YDR323C	474.499	-0.00453002	0.409286	-0.0110681	0.991169	0.997662	phosphatidylinositol-3-phosphate binding protein
YDR324C	1567.21	0.477715	1.05542	0.45263	0.650816	0.936161	Utp4p
YDR325W	771.587	-0.139767	0.478753	-0.29194	0.770332	0.960182	condensin subunit YCG1
YDR326C	2976.79	0.0751219	0.30809	0.243831	0.807362	0.96511	Ysp2p
YDR328C	1709.05	0.510407	0.389183	1.31148	0.189695	0.698824	SCF ubiquitin ligase subunit SKP1
YDR329C	1564.78	0.673456	0.331105	2.03397	0.0419551	0.40231	Pex3p
YDR330W	1372.31	0.34646	0.434347	0.797657	0.425069	0.860506	Ubx5p
YDR331W	970.136	-0.156231	0.522778	-0.298847	0.765057	0.960182	GPI-anchor transamidase
YDR332W	546.27	-0.0480937	0.317198	-0.151621	0.879486	0.980947	double-stranded DNA-dependent ATPase
YDR333C	1270.31	-0.279261	0.34728	-0.804138	0.421317	0.85838	Rqc1p
YDR334W	2891.82	0.196697	0.303751	0.64756	0.51727	0.896556	chromatin-remodeling protein SWR1
YDR335W	6005	0.0864186	0.32587	0.265194	0.79086	0.962773	karyopherin MSN5
YDR336W	320.745	0.514393	0.365051	1.4091	0.158806	0.664558	Mrx8p
YDR337W	710.831	0.0611733	0.335724	0.182213	0.855416	0.975931	mitochondrial 37S ribosomal protein MRPS28
YDR338C	1259.47	0.0230492	0.532818	0.043259	0.965495	0.991769	uncharacterized protein
YDR339C	480.308	0.422054	0.720089	0.586114	0.557799	0.907542	rRNA-processing protein FCF1
YDR341C	5726.02	0.224212	0.811396	0.276329	0.782296	0.961686	arginine--tRNA ligase
YDR342C	83736.6	0.972514	0.877769	1.10794	0.267889	0.762928	hexose transporter HXT7
YDR343C	93151.5	1.38127	0.914002	1.51123	0.130729	0.619881	hexose transporter HXT6
YDR344C	60.6934	0.47387	0.61363	0.77224	0.439972	0.866679	uncharacterized protein
YDR345C	80313.9	0.343913	0.646251	0.532166	0.594611	0.919657	hexose transporter HXT3
YDR346C	4262.8	0.653031	0.34443	1.89598	0.0579629	0.458398	Svf1p
YDR347W	1320.6	0.290055	0.49314	0.58818	0.556411	0.907542	mitochondrial 37S ribosomal protein MRP1
YDR348C	908.973	-0.368509	0.313333	-1.17609	0.239558	0.745998	Pal1p
YDR349C	3210.16	-0.489548	0.349572	-1.40042	0.161387	0.670848	putative aspartic endopeptidase
YDR350C	1350.68	-0.268743	0.499369	-0.538166	0.590463	0.919657	Atp22p
YDR351W	1412.88	-0.233538	0.314677	-0.742151	0.457996	0.875819	Sbe2p
YDR352W	872.033	-0.268635	0.366111	-0.733751	0.463101	0.878287	Ypq2p
YDR353W	4083.35	0.272807	0.413948	0.659037	0.509872	0.895769	thioredoxin-disulfide reductase TRR1
YDR354W	942.485	-0.545352	0.689688	-0.790722	0.429106	0.861023	anthranilate phosphoribosyltransferase
YDR356W	638.557	0.364508	0.394185	0.924715	0.355114	0.824101	Spc110p
YDR357C	381.401	0.0560037	0.340629	0.164413	0.869406	0.980002	Cnl1p
YDR358W	1889.35	-0.340739	0.351105	-0.970477	0.331809	0.806242	ubiquitin-binding protein
YDR359C	1359.99	0.243756	0.372828	0.653805	0.513238	0.896556	Eaf1p
YDR361C	1028.9	0.713805	0.383395	1.8618	0.0626313	0.471716	protein-transporting protein BCP1
YDR362C	1164.74	0.579327	0.4724	1.22635	0.220067	0.731428	transcription factor TFIIIC subunit TFC6
YDR363W	846.13	0.704055	0.550605	1.2787	0.201004	0.707094	Esc2p
YDR363W-A	554.48	0.947622	0.459668	2.06153	0.0392522	0.38979	proteasome regulatory particle lid subunit SEM1
YDR364C	738.674	0.575239	0.294425	1.95377	0.0507285	0.436961	Cdc40p
YDR365C	1375.31	0.737147	0.899007	0.819957	0.412241	0.854307	pre-rRNA-processing protein ESF1
YDR365W-B	4587.09	-2.19926	0.405692	-5.42102	5.93e-08	7.6e-06	gag-pol fusion protein
YDR365W-A	986.739	-2.09577	0.426732	-4.91122	9.05e-07	7.78e-05	gag protein
YDR366C	30.4904	0.494913	0.604277	0.819018	0.412776	0.854669	Mor1p
YDR367W	1001.32	0.329859	0.457273	0.721362	0.470687	0.881404	Kei1p
YDR368W	4542.26	-0.126244	0.387414	-0.325862	0.744529	0.952708	trifunctional aldehyde reductase/carbonyl reductase (NADPH)/glucose 1-dehydrogenase (NADP(+)) YPR1
YDR369C	664.616	-0.0587154	0.277656	-0.211468	0.832522	0.972027	Xrs2p
YDR370C	532.691	0.106897	0.366287	0.29184	0.770409	0.960182	Dxo1p
YDR371W	841.709	-0.168546	0.399611	-0.421775	0.673189	0.938069	putative chitinase
YDR372C	2793.12	-0.178326	0.41332	-0.431447	0.666143	0.937345	Vps74p
YDR373W	938.265	0.354478	0.38252	0.926692	0.354087	0.824101	frequenin
YDR374C	67.2677	-0.617544	0.693726	-0.890184	0.373367	0.839162	mRNA-binding phosphate metabolism regulator
YDR374W-A	504.71	0.88078	0.544328	1.61811	0.10564	0.580475	Wip1p
YDR375C	1075.74	0.652027	0.508632	1.28192	0.19987	0.706814	bifunctional AAA family ATPase chaperone/translocase BCS1
YDR376W	934.747	0.22599	0.374983	0.602668	0.546729	0.907542	NADPH-adrenodoxin reductase
YDR377W	5120.86	1.2953	0.69772	1.85648	0.0633851	0.472721	F1F0 ATP synthase subunit f
YDR378C	1129.3	0.620139	0.50875	1.21895	0.222864	0.732123	U4/U6-U5 snRNP complex subunit LSM6
YDR379W	1447.09	0.0537784	0.373699	0.143908	0.885573	0.982412	GTPase-activating protein RGA2
YDR379C-A	358.916	0.431203	0.349457	1.23392	0.217232	0.72765	Sdh6p
YDR380W	453.001	-1.47434	0.55868	-2.63897	0.00831583	0.171028	phenylpyruvate decarboxylase ARO10
YDR381W	3853.62	0.50795	0.376207	1.35019	0.176956	0.691649	RNA-binding protein YRA1
YDR381C-A	605.017	0.819364	0.527043	1.55464	0.120031	0.605328	Coi1p
YDR382W	7743.85	-0.302668	0.917651	-0.329829	0.741529	0.952366	ribosomal protein P2B
YDR383C	305.665	-0.0405229	0.388996	-0.104173	0.917032	0.987313	Nkp1p
YDR384C	723.133	1.15794	0.521939	2.21853	0.0265188	0.318332	putative ammonium permease ATO3
YDR385W	57120.9	-0.55739	0.724823	-0.769002	0.441892	0.86785	elongation factor 2
YDR386W	450.817	0.174551	0.392525	0.444688	0.656545	0.936161	Mus81p
YDR387C	1143.09	-0.523103	0.466968	-1.12021	0.262623	0.762902	Cin10p
YDR388W	3640.17	-0.152401	0.307812	-0.495111	0.620522	0.926734	amphiphysin
YDR389W	870.473	0.316386	0.301966	1.04775	0.294752	0.784699	GTPase-activating protein SAC7
YDR390C	809.859	-0.304324	0.354594	-0.858232	0.390765	0.846185	E1 ubiquitin-activating protein UBA2
YDR391C	1429.56	0.778724	0.703733	1.10656	0.268483	0.763256	uncharacterized protein
YDR392W	555.178	0.554139	0.372565	1.48736	0.136919	0.634309	transcriptional regulator SPT3
YDR393W	453.558	0.37352	0.327305	1.1412	0.253787	0.754435	She9p
YDR394W	3342.4	0.199882	0.333504	0.599339	0.548947	0.907542	proteasome regulatory particle base subunit RPT3
YDR395W	3626.47	-0.154845	0.643168	-0.240754	0.809746	0.966434	Sxm1p
YDR397C	475.718	0.753254	0.338835	2.22307	0.0262109	0.315894	negative cofactor 2 transcription regulator complex subunit NCB2
YDR398W	1208.67	-0.481457	0.825292	-0.583378	0.559639	0.907829	Utp5p
YDR399W	4537.98	0.491251	0.336687	1.45907	0.144545	0.643826	hypoxanthine phosphoribosyltransferase
YDR400W	828.951	-0.0690416	0.359507	-0.192045	0.847707	0.973869	trifunctional uridine nucleosidase/nicotinamide riboside hydrolase/nicotinic acid riboside hydrolase
YDR402C	150.985	0.471051	0.709272	0.664133	0.506605	0.895769	putative cytochrome P450
YDR403W	258.631	0.194599	0.606875	0.320658	0.74847	0.953392	Dit1p
YDR404C	605.947	0.288888	0.317506	0.909868	0.362892	0.831063	DNA-directed RNA polymerase II subunit RPB7
YDR405W	635.159	0.377517	0.46821	0.806298	0.420071	0.85838	mitochondrial 54S ribosomal protein YmL41
YDR406W	14930.8	-0.37443	0.831329	-0.450399	0.652423	0.936161	ATP-binding cassette multidrug transporter PDR15
YDR407C	1637.36	-0.365924	0.474264	-0.771561	0.440374	0.866679	Trs120p
YDR408C	848.658	-0.263543	0.446153	-0.590702	0.55472	0.907542	phosphoribosylglycinamide formyltransferase
YDR409W	779.35	0.287725	0.32394	0.888203	0.374432	0.839419	SUMO ligase SIZ1
YDR410C	326.118	-0.238226	0.418969	-0.5686	0.569628	0.909122	protein-S-isoprenylcysteine carboxyl O-methyltransferase
YDR411C	1094.48	-0.455601	0.357941	-1.27284	0.203075	0.709408	Dfm1p
YDR412W	497.705	0.682048	0.508642	1.34092	0.179947	0.692924	Rrp17p
YDR414C	443.577	-0.030266	0.416548	-0.0726592	0.942077	0.988544	Erd1p
YDR415C	521.107	0.210695	0.361588	0.582695	0.560098	0.908032	putative aminopeptidase
YDR416W	894.478	0.185446	0.400275	0.463298	0.643151	0.935464	mRNA splicing protein SYF1
YDR418W	7255.28	-0.312275	0.911465	-0.342608	0.731893	0.950811	ribosomal 60S subunit protein L12B
YDR419W	708.01	0.215132	0.442365	0.486322	0.626739	0.926734	DNA-directed DNA polymerase eta
YDR420W	3571.94	-0.425923	0.258147	-1.64992	0.0989585	0.571149	Hkr1p
YDR421W	913.834	0.295725	0.29317	1.00872	0.313111	0.792775	Aro80p
YDR422C	1600.13	0.189249	0.351504	0.538398	0.590302	0.919657	Sip1p
YDR423C	484.024	0.372164	0.375643	0.990739	0.321813	0.801554	Cad1p
YDR424C	224.945	0.396143	0.337162	1.17493	0.240021	0.745998	dynein light chain
YDR425W	598.41	-0.342664	0.394111	-0.869458	0.384596	0.840604	Snx41p
YDR427W	2412.43	-0.224524	0.413753	-0.542653	0.587369	0.918631	proteasome regulatory particle lid subunit RPN9
YDR428C	290.395	0.464012	0.363489	1.27655	0.201761	0.70769	arylformamidase
YDR429C	2241.2	0.423992	0.628557	0.674547	0.499963	0.892998	translation initiation factor eIF3 core subunit g
YDR430C	2081.31	-0.283606	0.301533	-0.94055	0.346936	0.818252	pitrilysin family metalloprotease
YDR432W	5408.2	-0.0438382	0.575369	-0.0761914	0.939267	0.988	mRNA-binding protein NPL3
YDR434W	1699.84	-0.463341	0.544494	-0.850957	0.394793	0.847483	GPI-anchor transamidase GPI17
YDR435C	769.476	-0.384948	0.498908	-0.771582	0.440362	0.866679	leucine carboxy methyltransferase
YDR436W	1009.49	0.300872	0.508532	0.591649	0.554086	0.907542	salt homeostasis regulator
YDR437W	86.5608	-0.187898	0.364443	-0.515576	0.606151	0.921249	phosphatidylinositol N-acetylglucosaminyltransferase GPI19
YDR438W	477.017	0.0960328	0.327605	0.293136	0.769418	0.960182	Thi74p
YDR439W	323.428	0.435115	0.259826	1.67464	0.0940041	0.556452	Lrs4p
YDR440W	262.811	0.114158	0.344713	0.331169	0.740517	0.952071	histone methyltransferase DOT1
YDR441C	814.41	0.574244	0.697399	0.823408	0.410276	0.854307	adenine phosphoribosyltransferase APT2
YDR443C	1538.15	-0.569888	0.275559	-2.06812	0.0386292	0.38979	Ssn2p
YDR444W	958.386	0.721923	0.433225	1.66639	0.0956353	0.559513	putative hydrolase
YDR446W	24.031	1.27165	0.788164	1.61344	0.10665	0.582776	Ecm11p
YDR447C	6803.5	0.910938	0.936588	0.972614	0.330745	0.805747	ribosomal 40S subunit protein S17B
YDR448W	345.024	0.149994	0.44154	0.339706	0.734078	0.950833	chromatin-binding transcription regulator ADA2
YDR449C	556.106	0.640277	0.931113	0.687647	0.491675	0.89081	snoRNA-binding rRNA-processing protein UTP6
YDR450W	10043.3	0.508456	0.861135	0.590448	0.55489	0.907542	ribosomal 40S subunit protein S18A
YDR451C	338.492	0.0968207	0.508133	0.190542	0.848884	0.973869	Yhp1p
YDR452W	3206.63	-0.0796773	0.305862	-0.260501	0.794478	0.962829	endopolyphosphatase
YDR453C	2588.2	0.609117	0.873562	0.69728	0.485627	0.887626	thioredoxin peroxidase TSA2
YDR454C	1595.14	0.0872884	0.570808	0.152921	0.878461	0.980639	guanylate kinase
YDR456W	3092.42	0.179054	0.465919	0.384303	0.700754	0.942234	bifunctional K:H/Na:H antiporter NHX1
YDR457W	12759.7	-0.383083	0.335201	-1.14285	0.253102	0.754435	E3 ubiquitin-protein ligase TOM1
YDR458C	1222.2	0.52253	0.300073	1.74134	0.0816237	0.532181	Heh2p
YDR459C	442.958	0.65491	0.482318	1.35784	0.174515	0.68914	palmitoyltransferase PFA5
YDR460W	616.36	0.688043	0.363851	1.891	0.0586242	0.460586	TFIIH/NER complex subunit TFB3
YDR461W	62.243	1.46044	1.04967	1.39134	0.164123	0.675337	mating pheromone a
YDR461C-A	292.082	0.949917	0.570374	1.66543	0.0958272	0.560092	Cmi8p
YDR462W	481.259	0.907385	0.501591	1.80901	0.0704491	0.496681	mitochondrial 54S ribosomal protein YmL28
YDR463W	2591.6	0.793422	0.457253	1.73519	0.0827063	0.533036	Stp1p
YDR464W	1329.34	0.356137	0.356269	0.999631	0.317489	0.797984	Spp41p
YDR465C	926.794	0.638557	0.932928	0.684465	0.493681	0.891417	protein-arginine N5-methyltransferase
YDR466W	1158.61	0.0165419	0.365038	0.0453157	0.963856	0.99156	protein kinase PKH3
YDR468C	650.788	0.0623061	0.30481	0.204409	0.838034	0.972991	Tlg1p
YDR469W	295.103	0.171588	0.482809	0.355395	0.722294	0.949908	Sdc1p
YDR470C	801.189	-0.213483	0.374905	-0.569431	0.569064	0.908876	Ugo1p
YDR471W	5935.03	0.7617	1.07704	0.707215	0.479433	0.884231	ribosomal 60S subunit protein L27B
YDR472W	1901.17	-0.230755	0.903457	-0.255413	0.798404	0.96359	TRAPP subunit TRS31
YDR473C	632.291	-0.34447	0.564007	-0.610754	0.541362	0.905458	U4/U6-U5 snRNP complex subunit PRP3
YDR475C	3034.57	-0.0913227	0.589239	-0.154984	0.876834	0.980639	Jip4p
YDR476C	1015.01	0.158559	0.508385	0.311887	0.755126	0.956069	uncharacterized protein
YDR477W	3240.94	0.210659	0.342979	0.614203	0.539081	0.903868	AMP-activated serine/threonine-protein kinase catalytic subunit SNF1
YDR478W	216.08	0.406592	0.255387	1.59206	0.11137	0.591815	Snm1p
YDR479C	1347	0.468308	0.465392	1.00626	0.314289	0.79418	Pex29p
YDR480W	237.332	0.213414	0.323196	0.660325	0.509045	0.895769	Dig2p
YDR481C	5645.88	-0.133725	0.278971	-0.479351	0.631689	0.929027	alkaline phosphatase PHO8
YDR482C	175.421	0.290835	0.595183	0.488648	0.625091	0.926734	U2-type spliceosomal complex subunit CWC21
YDR483W	8079.23	-0.164835	0.379947	-0.433838	0.664406	0.937066	alpha-1%2C2-mannosyltransferase KRE2
YDR484W	534.044	0.164442	0.285369	0.576243	0.564451	0.908489	Vps52p
YDR485C	858.197	0.750952	0.480293	1.56353	0.117928	0.604449	Vps72p
YDR486C	443.088	0.391414	0.322278	1.21452	0.224549	0.732159	Vps60p
YDR487C	1488.34	-0.137267	0.295866	-0.463948	0.642685	0.935464	3%2C4-dihydroxy-2-butanone-4-phosphate synthase RIB3
YDR488C	340.279	-1.4879	0.774579	-1.92091	0.0547431	0.447424	dynein intermediate chain
YDR489W	224.148	-0.0716426	0.433934	-0.1651	0.868865	0.980002	DNA replication protein SLD5
YDR490C	1331.99	-0.409503	0.331206	-1.2364	0.21631	0.727391	serine/threonine protein kinase PKH1
YDR492W	3638.89	-0.361512	1.0217	-0.353835	0.723463	0.949908	PAQR-type receptor
YDR493W	186.115	0.707833	0.382634	1.8499	0.0643285	0.476807	Mzm1p
YDR494W	998.586	0.568777	0.327764	1.73532	0.0826835	0.533036	mitochondrial 37S ribosomal protein RSM28
YDR495C	858.87	0.134441	0.388029	0.34647	0.728989	0.950811	CORVET complex subunit VPS3
YDR496C	1939.18	0.37481	0.923369	0.405916	0.684805	0.939274	Puf6p
YDR497C	9200.68	-0.254233	0.352281	-0.721677	0.470493	0.881404	myo-inositol transporter ITR1
YDR498C	463.026	-0.245063	0.388727	-0.630423	0.528418	0.898194	Sec20p
YDR499W	568.362	0.173516	0.405242	0.428177	0.668522	0.937345	Lcd1p
YDR500C	6195.66	0.19456	0.672989	0.289098	0.772506	0.961686	ribosomal 60S subunit protein L37B
YDR501W	540.059	-0.737406	0.737097	-1.00042	0.317107	0.797984	Plm2p
YDR502C	10271.1	0.0184583	0.412359	0.0447627	0.964296	0.99156	methionine adenosyltransferase SAM2
YDR503C	525.049	-0.141296	0.365145	-0.386959	0.698786	0.942234	phosphatidate phosphatase LPP1
YDR504C	517.484	0.121997	0.370127	0.32961	0.741695	0.952366	Spg3p
YDR505C	2327.21	0.207802	0.448006	0.463837	0.642764	0.935464	Psp1p
YDR506C	328.727	0.368295	0.640095	0.575376	0.565037	0.908499	putative oxidoreductase
YDR507C	811.152	-0.676156	0.655011	-1.03228	0.30194	0.786861	protein kinase GIN4
YDR508C	1689.47	0.992832	1.9071	0.520596	0.602648	0.920444	glutamine permease GNP1
YDR510W	1317.61	0.137012	0.331115	0.413789	0.679028	0.939274	SUMO family protein SMT3
YDR511W	364.2	0.230647	0.432896	0.532799	0.594173	0.919657	Sdh7p
YDR512C	1275.68	0.997192	0.301589	3.30646	0.000944833	0.0345064	Emi1p
YDR513W	3474.39	1.1803	0.38726	3.04781	0.00230516	0.0675407	dithiol glutaredoxin GRX2
YDR514C	575.101	0.169771	0.486905	0.348674	0.727334	0.950811	uncharacterized protein
YDR515W	503.648	0.104035	0.251153	0.414229	0.678706	0.939274	Slf1p
YDR516C	8422.94	0.0831155	0.418806	0.198458	0.842687	0.972991	putative glucokinase
YDR517W	1410.52	0.0170526	0.458907	0.0371591	0.970358	0.992215	Grh1p
YDR518W	2939.38	-0.450569	0.569399	-0.791305	0.428766	0.860674	protein disulfide isomerase EUG1
YDR519W	1227.48	0.11711	0.351371	0.333294	0.738912	0.951516	peptidylprolyl isomerase family protein FPR2
YDR520C	673.847	-0.0197325	0.405789	-0.0486276	0.961216	0.99156	Urc2p
YDR522C	99.1436	0.375623	0.580484	0.647087	0.517576	0.896556	Sps2p
YDR523C	205.756	0.173472	0.539796	0.321366	0.747933	0.953392	putative serine/threonine protein kinase SPS1
YDR524C	1404.79	0.0966761	0.261125	0.37023	0.711211	0.946711	GTPase-activating protein AGE1
YDR524W-C	7463.51	1.4545	0.772004	1.88406	0.059557	0.4644	uncharacterized protein
YDR524C-B	3758.93	1.09962	0.634062	1.73425	0.0828731	0.533052	uncharacterized protein
YDR525W	21.7004	-0.0720769	1.11956	-0.0643799	0.948668	0.991106	Api2p
YDR525W-A	948.336	0.0863873	0.291119	0.296742	0.766663	0.960182	Sna2p
YDR527W	1130.82	0.548861	0.505354	1.08609	0.277439	0.771023	Rba50p
YDR528W	801.9	-0.17716	0.509644	-0.347616	0.728129	0.950811	Hlr1p
YDR529C	3096.09	1.57713	0.593391	2.65782	0.00786476	0.163424	ubiquinol--cytochrome-c reductase subunit 7
YDR530C	1372.55	0.884024	0.680793	1.29852	0.194109	0.704137	bifunctional AP-4-A phosphorylase/ADP sulfurylase
YDR531W	983.656	0.369911	0.5837	0.633734	0.526254	0.897733	pantothenate kinase
YDR532C	338.924	1.11482	0.578432	1.92731	0.0539406	0.445111	Kre28p
YDR533C	15098.2	1.24499	0.679264	1.83285	0.0668253	0.484713	glutathione-independent methylglyoxalase
YDR534C	193.559	-1.57994	0.34343	-4.60047	4.22e-06	0.000298651	Fit1p
YDR536W	1137.25	-2.05383	0.566222	-3.62725	0.00028646	0.0121564	glucose-inactivated glycerol proton symporter STL1
YDR538W	310.689	0.55336	0.478641	1.15611	0.247638	0.754061	phenylacrylic acid decarboxylase PAD1
YDR539W	1708.22	-0.387257	0.428257	-0.904265	0.365855	0.834096	putative phenylacrylic acid decarboxylase FDC1
YDR540C	101.522	0.64743	0.450451	1.43729	0.150635	0.652571	Irc4p
YDR541C	798.78	0.497991	0.479986	1.03751	0.299497	0.786777	carbonyl reductase (NADPH-dependent)
YDR542W	2565.97	-5.0494	1.21894	-4.14244	3.44e-05	0.00184889	seripauperin PAU10
YDR545W	3281.51	-0.749439	0.483085	-1.55136	0.120815	0.605328	Y' element ATP-dependent helicase protein 1 copy 1
YEL077C	2398.49	-0.97449	0.528647	-1.84336	0.0652758	0.480283	Y' element ATP-dependent helicase
YEL076C-A	548.766	-1.18926	0.50726	-2.34448	0.0190539	0.265361	uncharacterized protein
YEL076C	287.324	-1.98001	0.315703	-6.27176	3.57e-10	1.08e-07	uncharacterized protein
YEL075C	113.33	-1.86787	0.380524	-4.90868	9.17e-07	7.78e-05	uncharacterized protein
YEL073C	885.039	0.984504	0.740855	1.32888	0.183889	0.695343	uncharacterized protein
YEL072W	627.741	1.48292	0.733601	2.02142	0.0432359	0.409011	Rmd6p
YEL071W	8758.25	-0.11575	0.586461	-0.19737	0.843538	0.972991	D-lactate dehydrogenase
YEL070W	818.794	-0.279789	0.575635	-0.486053	0.62693	0.926734	mannitol dehydrogenase DSF1
YEL069C	293.409	1.69075	0.750983	2.25138	0.0243617	0.300211	hexose transporter HXT13
YEL068C	453.157	0.26448	0.536824	0.492675	0.622242	0.926734	uncharacterized protein
YEL067C	215.347	-0.140022	0.475268	-0.294617	0.768287	0.960182	uncharacterized protein
YEL066W	783.314	-0.543428	0.573957	-0.94681	0.343736	0.815122	D-amino-acid N-acetyltransferase
YEL065W	441.92	-0.474463	0.449272	-1.05607	0.290936	0.783109	siderophore transporter
YEL064C	690.272	0.0335641	0.476945	0.070373	0.943897	0.988688	Avt2p
YEL063C	6620.18	-0.433747	0.498766	-0.86964	0.384497	0.840604	arginine permease CAN1
YEL062W	642.286	-0.12393	0.373303	-0.331983	0.739902	0.951686	nitrogen permease regulating protein NPR2
YEL061C	767.546	0.548546	0.520186	1.05452	0.291645	0.783311	kinesin motor protein CIN8
YEL060C	46556.7	0.144002	0.670025	0.214921	0.829829	0.971502	proteinase B
YEL059C-A	165.856	-0.0116057	0.441156	-0.0263076	0.979012	0.994861	Som1p
YEL059W	171.214	0.235897	0.84597	0.278848	0.780361	0.961686	Hhy1p
YEL058W	2829.32	-0.668948	0.308995	-2.16492	0.030394	0.342324	phosphoacetylglucosamine mutase PCM1
YEL057C	137.211	1.17748	0.670759	1.75544	0.0791841	0.529006	Sdd1p
YEL056W	661.925	0.284713	0.297362	0.957463	0.338333	0.811623	Hat2p
YEL055C	2843.81	-0.450728	0.728988	-0.618293	0.536382	0.902527	DNA-directed DNA polymerase
YEL054C	4937.73	-0.219774	1.01929	-0.215616	0.829287	0.971502	ribosomal 60S subunit protein L12A
YEL053C	892.426	-0.470484	0.708443	-0.66411	0.50662	0.895769	Mak10p
YEL052W	803.849	0.0773016	0.45885	0.168468	0.866215	0.97949	Afg1p
YEL051W	4242.61	-0.00493616	0.519176	-0.00950769	0.992414	0.997662	H(+)-transporting V1 sector ATPase subunit D
YEL050C	1603.15	-0.0688183	0.368641	-0.186681	0.851911	0.974276	mitochondrial 54S ribosomal protein RML2
YEL049W	780.421	-1.24037	1.05257	-1.17842	0.238629	0.745344	seripauperin PAU2
YEL048C	109.751	-0.235541	0.505219	-0.466216	0.641061	0.935464	Tca17p
YEL047C	9452.01	-0.863839	0.683582	-1.26369	0.20634	0.714007	fumarate reductase
YEL046C	3768.39	-0.266066	0.480093	-0.554197	0.579444	0.915797	threonine aldolase GLY1
YEL044W	693.523	0.253384	0.332202	0.762742	0.445617	0.87213	Ies6p
YEL043W	1728.07	-0.410504	0.345912	-1.18673	0.235334	0.742754	Gta1p
YEL042W	1518.44	0.0590948	0.517626	0.114165	0.909107	0.985875	guanosine diphosphatase
YEL041W	1062.58	0.387911	0.60971	0.636223	0.524631	0.896725	NADH/NAD(+) kinase
YEL040W	2224.27	-0.0386957	1.00626	-0.0384551	0.969325	0.992215	chitin transglycosylase UTR2
YEL039C	7659.65	1.41397	0.557825	2.53479	0.0112514	0.207512	cytochrome c isoform 2
YEL038W	1076.49	0.474265	0.43087	1.10072	0.27102	0.767105	putative acireductone synthase UTR4
YEL037C	2457.5	0.274738	0.348939	0.787353	0.431075	0.861753	Rad23p
YEL036C	1466.05	-0.0757217	0.717516	-0.105533	0.915953	0.987156	Anp1p
YEL035C	40.033	-0.901918	0.500846	-1.80079	0.0717362	0.500906	Utr5p
YEL034W	7687.06	-0.119893	1.04228	-0.11503	0.908421	0.985875	translation elongation factor eIF-5A
YEL033W	1088.85	-0.0137666	1.02429	-0.0134401	0.989277	0.997387	Mtc7p
YEL032W	1979.89	-0.435852	0.377232	-1.1554	0.247929	0.754061	MCM DNA helicase complex subunit MCM3
YEL031W	11013.7	-0.369498	0.455755	-0.810739	0.417515	0.857402	ion-transporting P-type ATPase SPF1
YEL030W	374.059	0.325156	0.356622	0.911766	0.361892	0.831063	Hsp70 family ATPase ECM10
YEL029C	819.652	-0.427713	0.409645	-1.04411	0.296436	0.786579	putative pyridoxal kinase BUD16
YEL028W	162.145	0.688973	0.525633	1.31075	0.189942	0.698824	uncharacterized protein
YEL027W	13453.3	-0.548871	0.626879	-0.875561	0.381269	0.840604	H(+)-transporting V0 sector ATPase subunit c
YEL026W	898.228	-0.762715	0.876205	-0.870475	0.384041	0.840604	RNA binding protein SNU13
YEL025C	1382.86	-0.241717	0.415962	-0.581103	0.561171	0.908094	uncharacterized protein
YEL024W	3969.7	0.64593	0.491232	1.31492	0.188537	0.698522	ubiquinol--cytochrome-c reductase catalytic subunit RIP1
YEL023C	218.622	0.0393844	0.287709	0.13689	0.891118	0.984359	uncharacterized protein
YEL022W	1819.71	-0.152962	0.720234	-0.212379	0.831812	0.972027	Arf family guanine nucleotide exchange factor GEA2
YEL021W	847.109	-0.00354795	0.472676	-0.00750609	0.994011	0.998152	orotidine-5'-phosphate decarboxylase
YEL020W-A	832.425	0.503798	0.55821	0.902524	0.366779	0.834986	protein transporter TIM9
YEL020C	1201.8	-0.0396792	0.526016	-0.0754334	0.93987	0.988249	putative indolepyruvate decarboxylase family protein
YEL019C	152.76	0.418741	0.636008	0.658389	0.510288	0.895769	SUMO ligase MMS21
YEL018W	207.698	0.290152	0.36203	0.801459	0.422866	0.85838	Eaf5p
YEL017C-A	3100.06	0.653233	0.452667	1.44308	0.148998	0.650092	proteolipid ATPase
YEL017W	403.872	-0.213056	0.291545	-0.730781	0.464913	0.878579	Gtt3p
YEL016C	498.35	0.0858792	0.326173	0.263293	0.792325	0.962829	nucleotide diphosphatase/phosphodiesterase NPP2
YEL015W	947.184	0.0367624	0.3944	0.093211	0.925736	0.988	Edc3p
YEL014C	221.12	0.0674465	0.401649	0.167924	0.866643	0.97949	uncharacterized protein
YEL013W	3914.41	-0.222463	0.445199	-0.499693	0.617291	0.926734	protein anchor VAC8
YEL012W	2134.89	0.91862	0.523166	1.75588	0.0791082	0.529006	E2 ubiquitin-conjugating protein UBC8
YEL011W	18047.2	0.627095	0.604484	1.0374	0.299547	0.786777	1%2C4-alpha-glucan branching enzyme
YEL009C-A	36.2835	0.814311	1.00599	0.809464	0.418248	0.857402	uncharacterized protein
YEL009C	22381.7	0.569263	0.550026	1.03498	0.300681	0.786777	amino acid starvation-responsive transcription factor GCN4
YEL008W	72.3306	1.65013	0.740502	2.2284	0.0258542	0.312846	uncharacterized protein
YEL007W	952.539	0.318362	0.43055	0.739431	0.459646	0.875972	Mit1p
YEL006W	993.817	0.2611	0.477515	0.54679	0.584523	0.917546	NAD+ transporter
YEL005C	524.808	0.821601	0.503497	1.63179	0.102724	0.576806	Vab2p
YEL004W	412.256	-0.271496	0.32058	-0.846889	0.397057	0.848463	Yea4p
YEL003W	379.072	0.685986	0.66707	1.02836	0.303782	0.787343	tubulin-binding prefolding complex subunit GIM4
YEL002C	2899.62	-0.468408	0.671408	-0.697651	0.485395	0.887626	dolichyl-diphosphooligosaccharide-protein glycotransferase
YEL001C	1418.41	0.025683	0.778419	0.0329938	0.97368	0.993127	Irc22p
YER001W	4920.12	-0.11614	0.471972	-0.246074	0.805625	0.96511	alpha-1%2C3-mannosyltransferase MNN1
YER002W	524.189	1.26799	0.648427	1.95548	0.0505262	0.436961	Nop16p
YER003C	2014.85	-0.568301	0.360564	-1.57615	0.114992	0.598914	mannose-6-phosphate isomerase PMI40
YER004W	2798.4	0.378178	0.505238	0.748515	0.45415	0.872952	Fmp52p
YER005W	1317.97	0.0432342	0.304032	0.142203	0.88692	0.983001	apyrase
YER006W	2400.87	0.546186	0.73752	0.740572	0.458953	0.875819	RNA-binding GTPase NUG1
YER007W	475.863	1.03185	0.610641	1.68978	0.0910705	0.549878	Pac2p
YER007C-A	631.226	-0.319395	0.644613	-0.495483	0.62026	0.926734	translation machinery-associated protein 20
YER008C	2688.86	-0.0673664	0.256351	-0.26279	0.792712	0.962829	GTP-Rho binding exocyst subunit SEC3
YER009W	3330.15	-0.230184	0.647686	-0.355395	0.722294	0.949908	Ran GTPase-binding protein NTF2
YER010C	757.111	0.448843	0.432491	1.03781	0.299359	0.786777	bifunctional 4-hydroxy-4-methyl-2-oxoglutarate aldolase/oxaloacetate decarboxylase
YER011W	46796.8	-0.706573	0.576687	-1.22523	0.220489	0.731428	GPI-anchored mannoprotein
YER012W	1890.9	0.0134161	0.353969	0.0379019	0.969766	0.992215	proteasome core particle subunit beta 4
YER013W	1180.15	0.173654	0.317453	0.547023	0.584363	0.917546	DEAH-box ATP-dependent RNA helicase PRP22
YER014W	1469.05	-0.662404	0.491157	-1.34866	0.177446	0.691649	oxygen-dependent protoporphyrinogen oxidase
YER014C-A	514.097	-0.644879	0.416374	-1.5488	0.121431	0.605328	Bud25p
YER015W	1033.95	0.277287	0.349353	0.793715	0.427362	0.860506	medium-chain fatty acid-CoA ligase FAA2
YER016W	248.991	0.358268	0.327512	1.09391	0.273996	0.770916	microtubule-binding protein BIM1
YER017C	3230.27	0.150131	0.408311	0.367687	0.713106	0.947223	AAA family ATPase AFG3
YER018C	480.68	-0.570536	0.328058	-1.73913	0.0820119	0.532181	kinetochore-associated Ndc80 complex subunit SPC25
YER019W	1066.45	-0.621166	0.267589	-2.32134	0.0202683	0.27385	inositol phosphosphingolipid phospholipase
YER019C-A	1174.76	0.389519	0.540562	0.720581	0.471167	0.88203	Arf family guanine nucleotide exchange factor SBH2
YER020W	1657.81	0.583217	0.421228	1.38456	0.166186	0.677716	guanine nucleotide-binding protein subunit alpha
YER021W	4843.68	-0.0739731	0.26196	-0.282383	0.77765	0.961686	proteasome regulatory particle lid subunit RPN3
YER022W	761.343	-0.0166921	0.388392	-0.0429776	0.965719	0.991769	Srb4p
YER023W	2147.62	-0.389351	0.463905	-0.83929	0.401307	0.850902	pyrroline-5-carboxylate reductase
YER024W	4441.88	0.698533	0.941097	0.742254	0.457933	0.875819	carnitine O-acetyltransferase YAT2
YER025W	5540.63	0.0599631	0.536431	0.111782	0.910997	0.985875	translation initiation factor eIF2 subunit gamma
YER026C	2747.06	0.310994	0.360005	0.863859	0.387665	0.843957	CDP-diacylglycerol-serine O-phosphatidyltransferase
YER027C	1764.91	0.320343	0.369842	0.866163	0.386401	0.841811	Gal83p
YER028C	722.982	1.07091	0.615155	1.74087	0.0817057	0.532181	Mig3p
YER029C	277.397	0.611398	0.35497	1.72239	0.0849983	0.53746	mRNA splicing protein SMB1
YER030W	337.501	0.792344	0.489555	1.6185	0.105555	0.580475	Chz1p
YER031C	1461.52	0.132121	0.362344	0.36463	0.715388	0.947546	Rab family GTPase YPT31
YER032W	398.28	-0.598382	0.49604	-1.20632	0.227695	0.732159	Fir1p
YER033C	1230.59	0.15752	0.43032	0.366053	0.714326	0.947223	Zrg8p
YER034W	235.745	-0.732503	0.392508	-1.86621	0.0620119	0.470042	uncharacterized protein
YER035W	1572.91	0.673261	0.555351	1.21232	0.225392	0.732159	Edc2p
YER036C	9396.63	0.228121	0.673047	0.338938	0.734657	0.950833	ATP-binding cassette family ATPase ARB1
YER037W	4433.34	0.545421	0.858966	0.634974	0.525446	0.896725	bifunctional nucleotidase/lysophosphatidic acid phosphatase
YER038C	1440	0.538788	0.798592	0.674672	0.499884	0.892998	Smc5-Smc6 complex subunit KRE29
YER038W-A	289.145	0.482401	0.488145	0.988233	0.323038	0.802072	Fmp49p
YER039C	427.932	0.411337	0.490615	0.838412	0.401799	0.850902	putative GDP-mannose transporter
YER039C-A	72.9204	0.962538	0.457264	2.10499	0.0352919	0.369859	uncharacterized protein
YER040W	723.101	0.0175695	0.33028	0.0531957	0.957576	0.99156	nitrogen-responsive transcriptional regulator GLN3
YER041W	714.246	0.358025	0.563429	0.635439	0.525142	0.896725	crossover junction endodeoxyribonuclease
YER042W	948.348	1.15211	0.480068	2.39989	0.0164001	0.248106	peptide-methionine-S-sulfoxide reductase
YER043C	13914.1	-0.5894	0.510625	-1.15427	0.248389	0.754431	adenosylhomocysteinase
YER044C	5144.07	-0.380086	0.362357	-1.04893	0.294212	0.784699	Erg28p
YER044C-A	97.0694	-0.656385	0.716712	-0.915828	0.359757	0.829658	Mei4p
YER045C	747.092	-1.36764	0.389663	-3.50979	0.000448454	0.0180159	Aca1p
YER046W	128.824	-0.634584	0.432826	-1.46614	0.14261	0.643722	Spo73p
YER047C	951.492	0.0689253	0.314395	0.219231	0.82647	0.971388	putative AAA family ATPase SAP1
YER048C	1570.85	0.523068	0.263394	1.98588	0.0470471	0.423775	Caj1p
YER048W-A	1102.93	0.510189	0.400358	1.27433	0.202546	0.70838	Isd11p
YER049W	3727.93	-0.0390784	0.864536	-0.0452016	0.963947	0.99156	oxidative DNA demethylase
YER050C	570.064	1.11185	0.366195	3.03622	0.00239568	0.0689647	mitochondrial 37S ribosomal protein RSM18
YER051W	665.491	0.603178	0.514963	1.1713	0.241476	0.748009	[Histone H3]-lysine-36 demethylase
YER052C	2738.75	-0.264827	0.555954	-0.476348	0.633826	0.930209	aspartate kinase
YER053C	4565.75	0.290455	0.497161	0.584227	0.559068	0.907829	Cu/Pi carrier
YER053C-A	707.967	0.961562	1.0673	0.900926	0.367628	0.83587	uncharacterized protein
YER054C	3429.18	1.30312	0.863178	1.50967	0.131127	0.619881	Gip2p
YER055C	3489.29	0.258508	0.666483	0.387869	0.698113	0.942234	ATP phosphoribosyltransferase
YER056C	8305.51	0.172795	0.410195	0.421251	0.673572	0.938069	purine-cytosine permease
YER056C-A	2951.04	0.449608	0.954912	0.470837	0.637757	0.932571	ribosomal 60S subunit protein L34A
YER057C	2609.69	-0.322117	0.482557	-0.667522	0.504439	0.895123	putative isoleucine biosynthesis protein HMF1
YER058W	109.169	0.970509	0.325778	2.97905	0.00289141	0.0791983	Pet117p
YER059W	498.875	0.202222	0.264275	0.765195	0.444155	0.870117	Pcl6p
YER060W	1393.17	-1.03477	0.493167	-2.09822	0.0358856	0.375274	purine-cytosine permease
YER060W-A	449.209	0.0621907	0.282102	0.220455	0.825517	0.97127	purine-cytosine permease
YER061C	825.225	-0.587335	0.441809	-1.32939	0.18372	0.695343	fatty acid synthase CEM1
YER062C	3572.59	-1.82834	0.545035	-3.35454	0.000794977	0.0295712	glycerol-1-phosphatase HOR2
YER063W	868.444	0.227933	0.250543	0.909753	0.362953	0.831063	Tho1p
YER064C	313.472	-0.282212	0.665483	-0.42407	0.671515	0.937786	Vhr2p
YER065C	1017.66	0.35031	0.560967	0.624475	0.532315	0.900464	isocitrate lyase 1
YER066W	689.721	1.0232	0.856171	1.19509	0.232053	0.739086	Rrt13p
YER067W	5254.06	-0.643862	0.773031	-0.832905	0.404898	0.853278	Rgi1p
YER068W	970.271	-0.216753	0.315166	-0.687742	0.491615	0.89081	CCR4-NOT core ubiquitin-protein ligase subunit MOT2
YER069W	3008.6	-0.264618	0.410006	-0.645399	0.518668	0.896556	bifunctional acetylglutamate kinase/N-acetyl-gamma-glutamyl-phosphate reductase
YER070W	4579.79	-1.59084	0.672591	-2.36524	0.0180186	0.258282	ribonucleotide-diphosphate reductase subunit RNR1
YER071C	285.582	0.642913	0.280152	2.29487	0.0217403	0.28367	Tda2p
YER072W	1628.65	0.475757	0.275142	1.72913	0.0837851	0.534833	Vtc1p
YER073W	1657.15	-1.02336	0.333554	-3.06806	0.00215455	0.0642739	aldehyde dehydrogenase (NAD(P)(+)) ALD5
YER074W	8837.78	0.157367	0.961883	0.163603	0.870044	0.980002	ribosomal 40S subunit protein S24A
YER074W-A	149.749	0.811853	0.485587	1.6719	0.0945438	0.557986	Yos1p
YER075C	799.555	-0.295858	0.301624	-0.980881	0.326651	0.804039	tyrosine protein phosphatase PTP3
YER076C	278.47	-0.225929	0.376899	-0.59944	0.54888	0.907542	uncharacterized protein
YER077C	500.732	-0.120515	0.427193	-0.282108	0.777861	0.961686	Mrx1p
YER078C	1558.36	-0.225812	0.392068	-0.575953	0.564647	0.908499	aminopeptidase
YER078W-A	26.881	1.78001	0.886418	2.00809	0.0446335	0.415706	uncharacterized protein
YER079W	672.781	0.821661	0.604828	1.3585	0.174304	0.688758	uncharacterized protein
YER080W	2128.1	-0.099382	0.295344	-0.336496	0.736497	0.951368	Aim9p
YER081W	8569.89	-0.987766	0.504815	-1.95669	0.0503839	0.436961	phosphoglycerate dehydrogenase SER3
YER082C	1039.82	0.276194	0.48274	0.572139	0.567228	0.908876	Utp7p
YER083C	885.287	0.0735009	0.340811	0.215665	0.829249	0.971502	GET complex subunit GET2
YER084W	255.266	1.88863	0.835324	2.26095	0.0237625	0.294683	uncharacterized protein
YER085C	29.5515	0.780245	0.70057	1.11373	0.265396	0.762928	uncharacterized protein
YER086W	4654.1	-1.0065	0.697996	-1.44198	0.149309	0.650092	threonine ammonia-lyase ILV1
YER087W	504.837	-0.0592433	0.399961	-0.148123	0.882246	0.981323	putative proline--tRNA ligase AIM10
YER087C-B	807.06	0.225861	0.381736	0.591669	0.554072	0.907542	Arf family guanine nucleotide exchange factor SBH1
YER088C	10362.5	1.33997	0.787103	1.70241	0.0886783	0.545838	Dot6p
YER089C	1914.86	-0.366519	0.26683	-1.37361	0.169564	0.680066	type 2C protein phosphatase PTC2
YER090W	1931.34	-0.64809	0.556681	-1.1642	0.244342	0.75133	anthranilate synthase TRP2
YER091C	26123.9	-1.05802	0.512498	-2.06443	0.0389768	0.38979	5-methyltetrahydropteroyltriglutamate-homocysteine S-methyltransferase
YER092W	252.197	-0.275602	0.366799	-0.751372	0.452429	0.872326	Ies5p
YER093C	1607.97	0.0131811	0.234758	0.0561478	0.955224	0.99156	TORC2 complex subunit TSC11
YER093C-A	121.918	0.725305	0.430402	1.68518	0.0919536	0.549878	Aim11p
YER094C	3639.88	0.443266	0.286346	1.54801	0.12162	0.605328	proteasome core particle subunit beta 3
YER095W	3519.96	-0.968416	0.513412	-1.88624	0.0592631	0.463791	recombinase RAD51
YER096W	539.264	-0.0267973	0.476544	-0.0562325	0.955157	0.99156	Shc1p
YER098W	1705.46	0.680285	0.67059	1.01446	0.310365	0.790501	putative ubiquitin-specific protease UBP9
YER099C	1685.88	0.568954	0.349426	1.62825	0.103471	0.578089	ribose phosphate diphosphokinase subunit PRS2
YER100W	966.427	0.228554	0.249809	0.914916	0.360236	0.82989	E2 ubiquitin-conjugating protein UBC6
YER101C	937.593	0.859894	0.506627	1.69729	0.0896417	0.547134	Ast2p
YER102W	11406.4	0.271305	0.980247	0.276772	0.781955	0.961686	ribosomal 40S subunit protein S8B
YER103W	6570.47	0.513949	0.550784	0.933123	0.350756	0.820838	Hsp70 family chaperone SSA4
YER104W	444.599	0.873053	0.466862	1.87005	0.0614774	0.470042	Rtt105p
YER105C	4344.83	-0.10814	0.347081	-0.31157	0.755367	0.956069	Nup157p
YER106W	64.2729	1.60056	0.664981	2.40692	0.0160877	0.247308	Mam1p
YER107C	814.942	-0.23808	0.482754	-0.493171	0.621891	0.926734	RNA export factor GLE2
YER109C	680.986	-0.197438	0.312525	-0.63175	0.52755	0.897733
YER110C	8767.19	0.0303913	0.780396	0.0389434	0.968936	0.992215	Kap123p
YER111C	930.368	-0.185762	0.36534	-0.508463	0.611129	0.924144	SBF complex DNA-binding subunit SWI4
YER112W	336.346	0.800932	0.585567	1.36779	0.171378	0.682116	U6 snRNA complex subunit LSM4
YER113C	1245.52	-0.142182	0.381625	-0.37257	0.709468	0.945655	Tmn3p
YER114C	2443.21	0.32222	0.317046	1.01632	0.309478	0.790501	Boi2p
YER115C	484.21	0.918646	0.592682	1.54998	0.121146	0.605328	Spr6p
YER116C	694.046	0.898072	0.516203	1.73976	0.0819003	0.532181	SUMO-targeted ubiquitin ligase complex subunit SLX8
YER117W	11431.9	0.657116	0.957148	0.686536	0.492375	0.891018	ribosomal 60S subunit protein L23B
YER118C	540.808	-0.914821	0.633937	-1.44308	0.148998	0.650092	osmosensor SHO1
YER119C	1812.25	-0.0633976	0.469154	-0.135132	0.892508	0.984359	aspartate/glutamate transporter
YER120W	1506.78	-0.0626031	0.314215	-0.199237	0.842077	0.972991	phosphatidylinositol-binding protein SCS2
YER121W	144.207	0.850587	0.562689	1.51165	0.130624	0.619881	uncharacterized protein
YER122C	2966.19	0.21174	0.395796	0.534971	0.59267	0.919657	ADP-ribosylation factor GTPase-activating protein
YER123W	1119.6	0.0513644	0.367431	0.139793	0.888823	0.983844	casein kinase YCK3
YER124C	783.372	-0.746232	0.673523	-1.10795	0.267882	0.762928	Dse1p
YER125W	7076.19	-0.0495956	0.250831	-0.197725	0.84326	0.972991	NEDD4 family E3 ubiquitin-protein ligase
YER126C	1611.11	0.765367	1.10503	0.692619	0.488548	0.888887	rRNA-processing protein NSA2
YER127W	516.888	0.272345	0.642037	0.424189	0.671428	0.937786	Lcp5p
YER128W	110.514	0.230761	0.356694	0.646943	0.517669	0.896556	Vfa1p
YER129W	2691.97	-0.195555	0.205121	-0.953367	0.340404	0.812365	serine/threonine protein kinase SAK1
YER130C	1682.19	-0.705772	0.606379	-1.16391	0.24446	0.75133	Com2p
YER131W	2814.19	0.315424	1.22133	0.258261	0.796205	0.96359	ribosomal 40S subunit protein S26B
YER132C	2319.35	-0.127369	0.350439	-0.363457	0.716264	0.948043	Pmd1p
YER133W	8208.82	0.777877	0.362742	2.14444	0.031998	0.349945	type 1 serine/threonine-protein phosphatase catalytic subunit GLC7
YER134C	524.605	0.671258	0.524489	1.27983	0.200605	0.706814	Mg-dependent acid phosphatase
YER135C	60.4634	-0.325909	0.713082	-0.457043	0.64764	0.936161	uncharacterized protein
YER136W	5425.8	-0.152688	0.272163	-0.561015	0.574787	0.912207	Gdi1p
YER137C	97.366	0.892653	0.437122	2.04211	0.0411404	0.398699	uncharacterized protein
YER138C	5048.59	-2.32211	0.404831	-5.736	9.69e-09	1.72e-06	gag-pol fusion protein
YER137C-A	1216.79	-2.15291	0.44098	-4.8821	1.05e-06	8.78e-05	gag protein
YER138W-A	55.9144	-0.618102	0.668121	-0.925136	0.354895	0.824101	uncharacterized protein
YER139C	352.118	0.153454	0.336295	0.456308	0.648168	0.936161	RNA polymerase II subunit B1 CTD phosphatase RTR1
YER140W	590.894	0.240253	0.355872	0.675111	0.499605	0.892998	Emp65p
YER141W	7183.73	0.595097	0.479246	1.24174	0.214334	0.72479	Cox15p
YER142C	782.914	0.728479	0.595161	1.224	0.220951	0.731428	DNA-3-methyladenine glycosylase II
YER143W	757.315	-0.41966	0.315321	-1.3309	0.183223	0.695343	Ddi1p
YER144C	1287.98	-1.05085	0.413217	-2.54309	0.0109878	0.207102	putative ubiquitin-specific protease UBP5
YER145C	600.085	0.796064	1.06056	0.750606	0.45289	0.872326	high-affinity iron permease FTR1
YER145C-A	705.566	0.683959	0.617648	1.10736	0.268139	0.763251	uncharacterized protein
YER146W	705.64	0.696257	0.619954	1.12308	0.261404	0.76208	RNA-binding protein LSM5
YER147C	783.825	0.0178967	0.313322	0.0571192	0.95445	0.99156	cohesin-loading factor complex subunit SCC4
YER148W	1498.39	1.15197	0.453788	2.53856	0.0111308	0.207102	TATA-binding protein
YER149C	470.842	-0.429502	0.341336	-1.2583	0.208284	0.715765	Pea2p
YER150W	12578.2	0.806622	0.760229	1.06103	0.288678	0.781832	Spi1p
YER151C	1978.11	-0.273575	0.347062	-0.788261	0.430544	0.861471	mRNA-binding ubiquitin-specific protease UBP3
YER152C	1410.59	-0.478129	0.453456	-1.05441	0.291694	0.783311	2-aminoadipate transaminase
YER153C	363.176	0.0983109	0.490712	0.200343	0.841212	0.972991	Pet122p
YER154W	868.541	-0.313931	0.308936	-1.01617	0.309549	0.790501	membrane insertase OXA1
YER155C	8166.32	-0.209797	0.361552	-0.580268	0.561734	0.908094	GTPase-activating protein BEM2
YER156C	1634.87	-0.802464	0.731446	-1.09709	0.272601	0.768648	Myg1p
YER157W	1110.26	-0.73524	0.518925	-1.41685	0.156526	0.662901	Golgi transport complex subunit COG3
YER158C	7076.11	1.15719	1.114	1.03877	0.298911	0.786777	uncharacterized protein
YER159C	1111.89	0.766743	0.477961	1.60419	0.108671	0.588901	negative cofactor 2 transcription regulator complex subunit BUR6
YER160C	9340.19	-2.16065	0.414376	-5.21422	1.85e-07	2.02e-05	gag-pol fusion protein
YER159C-A	1559.47	-1.79588	0.43184	-4.15868	3.2e-05	0.00173772	gag protein
YER161C	356.717	1.0673	0.468953	2.27592	0.0228508	0.288262	Spt2p
YER162C	1115.1	0.71455	0.486872	1.46764	0.142203	0.643722	Rad4p
YER163C	932.944	0.812941	0.471965	1.72246	0.0849865	0.53746	gamma-glutamylcyclotransferase
YER164W	2923.57	0.291317	0.319007	0.913199	0.361138	0.830934	chromatin-remodeling ATPase CHD1
YER165W	14673	-0.246708	0.497776	-0.49562	0.620163	0.926734	polyadenylate-binding protein
YER166W	4204.48	0.105188	0.276664	0.380201	0.703796	0.94393	aminophospholipid-translocating P4-type ATPase DNF1
YER167W	1709.07	0.0709867	0.2944	0.241123	0.809459	0.966415	Bck2p
YER168C	1173.55	-0.194297	0.399455	-0.486406	0.62668	0.926734	tRNA adenylyltransferase
YER169W	2161.71	0.487871	0.475662	1.02567	0.305049	0.787544	Rph1p
YER170W	139.457	0.0239876	0.330164	0.0726536	0.942082	0.988544	adenylate kinase ADK2
YER171W	1245.08	-0.14813	0.462799	-0.320075	0.748912	0.953392	TFIIH/NER complex ATP-dependent 5'-3' DNA helicase subunit RAD3
YER172C	3666.54	0.00328729	0.322863	0.0101817	0.991876	0.997662	ATP-dependent RNA helicase BRR2
YER173W	438.058	0.152616	0.312264	0.488742	0.625025	0.926734	Rad24p
YER174C	692.263	1.07181	0.442724	2.42094	0.0154805	0.244203	monothiol glutaredoxin GRX4
YER175C	439.567	0.119563	0.374394	0.319352	0.74946	0.953392	trans-aconitate 3-methyltransferase
YER175W-A	69.5138	-0.192874	0.447943	-0.430578	0.666775	0.937345	uncharacterized protein
YER176W	1696.88	0.0432037	0.290826	0.148555	0.881905	0.981323	RNA helicase
YER177W	7635.46	0.0741879	0.407195	0.182193	0.855431	0.975931	14-3-3 family protein BMH1
YER178W	8976.42	-0.0560933	0.367641	-0.152576	0.878732	0.980639	pyruvate dehydrogenase (acetyl-transferring) subunit E1 alpha
YER179W	84.5641	0.363122	0.72123	0.503476	0.614629	0.925245	recombinase DMC1
YER180C	328.126	1.42677	0.596049	2.39371	0.016679	0.249735	Isc10p
YER180C-A	232.567	1.41614	0.612773	2.31103	0.0208311	0.277717	Slo1p
YER181C	138.202	0.503292	0.848572	0.593104	0.553111	0.907542	uncharacterized protein
YER182W	906.34	0.607148	0.63704	0.953077	0.340551	0.812365	Fmp10p
YER183C	395.177	0.577493	0.620569	0.930587	0.352067	0.822947	5-formyltetrahydrofolate cyclo-ligase
YER184C	1091.72	-1.45335	0.661156	-2.1982	0.0279349	0.331369	Tog1p
YER185W	417.736	-2.0408	0.642982	-3.17396	0.00150376	0.0500642	Pug1p
YER186C	255.559	1.06589	0.426161	2.50115	0.012379	0.218031	uncharacterized protein
YER187W	274.832	-0.559395	0.469295	-1.19199	0.233265	0.741379	uncharacterized protein
YER188W	1694.33	0.984744	1.02246	0.963109	0.335493	0.809557	uncharacterized protein
YER188C-A	3.80964	-0.701182	1.28243	-0.54676	0.584544	0.917546	uncharacterized protein
YER189W	310.611	-1.1542	0.362732	-3.18198	0.00146274	0.0489692	uncharacterized protein
YER190W	3189.86	-0.420048	0.604668	-0.694676	0.487259	0.887835	Y' element ATP-dependent helicase protein 1 copy 2
YER190C-B	363.07	-0.795487	0.466956	-1.70356	0.0884639	0.545327	uncharacterized protein
YFL068W	354.767	-1.14952	0.378722	-3.03525	0.00240335	0.0689647	uncharacterized protein
YFL067W	127.92	-2.09065	0.405226	-5.1592	2.48e-07	2.62e-05	uncharacterized protein
YFL066C	849.893	-1.73904	0.347614	-5.00279	5.65e-07	5.16e-05	Y' element ATP-dependent helicase
YFL065C	176.393	-1.74897	0.362954	-4.81872	1.44e-06	0.000119269	uncharacterized protein
YFL064C	257.166	-1.00053	0.467789	-2.13885	0.0324481	0.352946	uncharacterized protein
YFL062W	6749.28	-0.760235	0.591668	-1.2849	0.198827	0.706814	Cos4p
YFL061W	69.3018	0.234772	0.605216	0.387913	0.69808	0.942234	cyanamide hydratase
YFL060C	41.3408	0.35376	0.64244	0.550651	0.581873	0.916665	putative pyridoxal 5'-phosphate synthase
YFL059W	96.9505	0.698329	0.684953	1.01953	0.307952	0.789332	pyridoxine biosynthesis protein SNZ3
YFL058W	142.918	0.130033	1.03987	0.125047	0.900486	0.984359	4-amino-5-hydroxymethyl-2-methylpyrimidine phosphate synthase
YFL056C	8257.69	2.19939	0.75472	2.91418	0.00356627	0.0922332	NA
YFL055W	247.175	-0.497676	0.472267	-1.0538	0.291974	0.783363	Agp3p
YFL054C	928.477	-0.318666	0.807289	-0.394736	0.693037	0.941564	Aqy3p
YFL053W	197.125	-1.04176	0.463207	-2.24902	0.0245111	0.300212	dihydroxyacetone kinase
YFL052W	439.84	0.582585	0.877005	0.664289	0.506505	0.895769	DNA-binding domain containing protein
YFL051C	834.997	-1.91465	0.412657	-4.63982	3.49e-06	0.000250166	uncharacterized protein
YFL050C	2574.57	0.086565	0.691258	0.125228	0.900343	0.984359	putative Mg(2+) transporter ALR2
YFL049W	724.346	-0.020528	0.252051	-0.0814441	0.935089	0.988	Swp82p
YFL048C	1817.81	0.0837919	0.529102	0.158366	0.874168	0.98061	Emp47p
YFL047W	651.971	-0.25016	0.304937	-0.820367	0.412007	0.854307	GTPase-activating protein RGD2
YFL046W	443.944	0.588791	0.412819	1.42627	0.153791	0.659888	Fmp32p
YFL045C	4820.05	-0.205045	0.664199	-0.30871	0.757542	0.95621	phosphomannomutase SEC53
YFL044C	817.513	0.174976	0.355326	0.492439	0.622409	0.926734	ubiquitin-specific protease OTU1
YFL042C	1479.58	0.461276	0.573555	0.804241	0.421258	0.85838	Lam5p
YFL041W-A	59.4326	0.633211	0.629316	1.00619	0.314324	0.79418	uncharacterized protein
YFL041W	1831.32	0.535768	0.390089	1.37345	0.169613	0.680066	ferroxidase FET5
YFL040W	153.749	0.518237	0.376799	1.37537	0.169017	0.680066	uncharacterized protein
YFL039C	26505.8	-0.492187	0.357203	-1.37789	0.168237	0.678739	actin
YFL038C	3769.69	0.423027	0.315088	1.34257	0.179412	0.692924	Rab family GTPase YPT1
YFL037W	4427.3	-1.06525	0.754463	-1.41193	0.15797	0.662901	beta-tubulin
YFL036W	4849.05	0.214524	0.291551	0.735803	0.461851	0.877903	DNA-directed RNA polymerase
YFL034C-B	212.544	-0.829302	0.473469	-1.75155	0.0798517	0.530726	Mob2p
YFL034C-A	962.121	0.112557	0.753318	0.149415	0.881226	0.981323	ribosomal 60S subunit protein L22B
YFL034W	1250.67	0.16311	0.367843	0.443424	0.657459	0.936161	Mil1p
YFL033C	4699.97	0.234941	0.551972	0.425639	0.670371	0.93771	protein kinase RIM15
YFL031W	32287.7	0.454642	0.574157	0.791843	0.428452	0.860506	transcription factor HAC1
YFL030W	2188.81	0.945124	0.658911	1.43437	0.151466	0.654288	alanine--glyoxylate transaminase
YFL029C	558.094	0.368146	0.381167	0.96584	0.334124	0.807881	cyclin-dependent protein kinase-activating kinase CAK1
YFL028C	962.99	0.0870903	0.378968	0.229809	0.81824	0.969272	putative ATP-binding cassette family ATPase CAF16
YFL027C	401.768	-0.331789	0.34577	-0.959565	0.337274	0.811019	GTPase-activating protein GYP8
YFL026W	318.986	-0.883606	0.557046	-1.58624	0.112686	0.593895	alpha-factor pheromone receptor STE2
YFL025C	1241.67	-0.411305	0.479356	-0.858037	0.390872	0.846185	Bst1p
YFL024C	1280.66	0.144267	0.278579	0.517866	0.604552	0.920444	Epl1p
YFL023W	824.497	0.387623	0.359652	1.07777	0.281137	0.774173	Bud27p
YFL022C	2133.81	-0.878929	0.677015	-1.29824	0.194204	0.704137	phenylalanine--tRNA ligase subunit alpha
YFL021W	1398.36	0.403627	0.739218	0.546018	0.585053	0.917868	Gat1p
YFL020C	2555.23	-1.37764	0.952205	-1.44679	0.147956	0.647954	seripauperin PAU5
YFL019C	270.481	0.446106	0.846779	0.526827	0.598314	0.920444	uncharacterized protein
YFL018C	3870.09	-0.132836	0.374501	-0.354701	0.722813	0.949908	dihydrolipoyl dehydrogenase
YFL017W-A	144.941	0.901474	0.382309	2.35797	0.0183752	0.259927	mRNA splicing protein SMX2
YFL017C	156.736	0.210784	0.429357	0.490929	0.623477	0.926734	glucosamine 6-phosphate N-acetyltransferase
YFL016C	3068.55	0.152882	0.394653	0.387382	0.698473	0.942234	Mdj1p
YFL015C	11.9838	-0.613737	0.706445	-0.868769	0.384973	0.840604	uncharacterized protein
YFL014W	24002.1	0.482452	0.707782	0.68164	0.495467	0.891832	lipid-binding protein HSP12
YFL013C	1053.95	-0.408354	0.335716	-1.21637	0.223845	0.732159	Ies1p
YFL012W	21.174	1.44192	0.859659	1.67732	0.0934796	0.554437	uncharacterized protein
YFL011W	87.6797	1.75841	0.904784	1.94346	0.051961	0.439154	hexose transporter HXT10
YFL010W-A	513.866	-1.12816	0.456367	-2.47205	0.013434	0.227355	Aua1p
YFL010C	925.405	-0.984214	0.45741	-2.15171	0.0314203	0.34614	Wwm1p
YFL009W	1216.02	0.292547	0.262818	1.11311	0.265659	0.762928	SCF ubiquitin ligase complex subunit CDC4
YFL008W	974.858	-0.414658	0.540282	-0.767484	0.442794	0.868296	cohesin subunit SMC1
YFL007W	8459.09	-0.0514523	0.341758	-0.150552	0.880329	0.981271	Blm10p
YFL005W	3284.43	0.518643	0.30274	1.71316	0.0866827	0.540737	Rab family GTPase SEC4
YFL004W	4061.63	-0.137336	0.36523	-0.376026	0.706897	0.94492	vacuolar transporter chaperone
YFL003C	183.679	0.516274	0.698728	0.738877	0.459982	0.876141	MutS family protein MSH4
YFL002W-A	12788.6	-3.04327	0.364866	-8.34078	7.38e-17	7.41e-14	gag-pol fusion protein
YFL002W-B	3000.91	-2.88566	0.442725	-6.51794	7.13e-11	2.26e-08	gag protein
YFL002C	687.489	-0.383598	0.479714	-0.799639	0.42392	0.859826	putative ATP-dependent RNA helicase SPB4
YFL001W	354.176	0.112167	0.424273	0.264376	0.79149	0.962814	pseudouridine synthase DEG1
YFR001W	642.188	1.04664	0.930803	1.12445	0.260822	0.761578	Loc1p
YFR002W	1849.5	-0.24286	0.549696	-0.441808	0.658628	0.936161	linker nucleoporin NIC96
YFR003C	1011.1	0.626212	0.42865	1.46089	0.144045	0.643826	type 1 protein phosphatase-activating protein YPI1
YFR004W	2838.37	0.638949	0.380874	1.67758	0.0934282	0.554437	proteasome regulatory particle lid subunit RPN11
YFR005C	700.825	-0.109	0.427453	-0.254999	0.798724	0.963779	mRNA splicing protein SAD1
YFR006W	3069	0.362267	0.25273	1.43342	0.151739	0.654998	putative Xaa-Pro dipeptidase
YFR007W	359.404	0.248765	0.609675	0.40803	0.683252	0.939274	Yfh7p
YFR008W	203.624	0.317289	0.317323	0.999891	0.317363	0.797984	Far7p
YFR009W	3756.48	-0.29425	0.700596	-0.419999	0.674486	0.938487	putative AAA family ATPase GCN20
YFR010W	3149.27	-0.206477	0.295206	-0.699433	0.484282	0.887626	ubiquitin-specific protease UBP6
YFR011C	660.461	0.881536	0.538267	1.63773	0.101478	0.574952	Mic19p
YFR012W	43.4913	1.41137	1.1899	1.18612	0.235573	0.742754	Dcv1p
YFR012W-A	8.9111	2.21637	1.07131	2.06885	0.0385606	0.38979	uncharacterized protein
YFR013W	772.718	-0.438534	0.40991	-1.06983	0.284696	0.776371	Ioc3p
YFR014C	1731.39	-0.246529	0.604796	-0.407623	0.683551	0.939274	calmodulin-dependent protein kinase CMK1
YFR015C	3898.49	-1.78057	0.662515	-2.68759	0.00719703	0.154219	glycogen (starch) synthase GSY1
YFR016C	2277.28	0.448639	0.390562	1.1487	0.25068	0.754435	Aip5p
YFR017C	3850.83	1.55226	0.840486	1.84686	0.0647675	0.47947	Igd1p
YFR018C	1036.48	-0.947785	0.578961	-1.63704	0.101621	0.574952	uncharacterized protein
YFR019W	2657.49	-0.485212	0.265512	-1.82745	0.0676314	0.486914	1-phosphatidylinositol-3-phosphate 5-kinase
YFR020W	2045.41	0.392927	0.505401	0.777456	0.43689	0.864413	Css2p
YFR021W	601.323	-0.166039	0.444894	-0.37321	0.708992	0.945655	phosphoinositide binding protein ATG18
YFR022W	2396.81	-0.816952	0.731075	-1.11747	0.263795	0.762928	Rog3p
YFR023W	172.772	2.59349	0.926295	2.79986	0.00511251	0.121738	Pes4p
YFR024C-A	2826.87	0.0592327	0.420265	0.140941	0.887916	0.983202	Lsb3p
YFR025C	1201.8	-0.276611	0.382161	-0.723809	0.469183	0.880618	histidinol-phosphatase
YFR026C	52.7432	-1.76712	0.563967	-3.13338	0.00172808	0.0547431	Uli1p
YFR027W	130.945	-0.320282	0.370745	-0.863887	0.38765	0.843957	Eco1p
YFR028C	606.7	-0.366891	0.511295	-0.717572	0.473021	0.882104	phosphoprotein phosphatase CDC14
YFR029W	648.785	0.151301	0.468602	0.322877	0.746788	0.953219	Ptr3p
YFR030W	6038.91	-1.73257	0.793121	-2.1845	0.0289257	0.33585	sulfite reductase subunit alpha
YFR031C	993.9	-0.262332	0.344884	-0.76064	0.446872	0.872326	condensin subunit SMC2
YFR031C-A	9466.4	-0.385218	0.966587	-0.398534	0.690237	0.940607	ribosomal 60S subunit protein L2A
YFR032C	47.2088	1.62601	0.492522	3.3014	0.000962037	0.0349231	Rrt5p
YFR032C-A	3437.37	1.17762	1.10052	1.07006	0.284595	0.776371	ribosomal 60S subunit protein L29
YFR032C-B	36.7869	0.646554	0.792117	0.816235	0.414366	0.855597	Min10p
YFR033C	1596.29	1.32731	0.659855	2.01152	0.0442708	0.41391	ubiquinol--cytochrome-c reductase subunit 6
YFR034C	564.737	-0.12132	0.508547	-0.238562	0.811445	0.967061	phosphate-sensing transcription factor PHO4
YFR035C	377.933	-0.666993	0.431443	-1.54596	0.122115	0.605328	uncharacterized protein
YFR036W	121.086	-0.50323	0.44566	-1.12918	0.258823	0.759432	anaphase promoting complex subunit CDC26
YFR037C	1151.55	-0.27728	0.368302	-0.752861	0.451534	0.872326	Rsc8p
YFR038W	1018.48	0.0599532	0.203734	0.294272	0.76855	0.960182	putative ATPase
YFR039C	841.505	-0.43717	0.315964	-1.38361	0.166478	0.677716	Osw7p
YFR040W	5299.44	1.03125	0.493911	2.08792	0.0368053	0.380427	Sap155p
YFR041C	426.731	-0.237845	0.405504	-0.586541	0.557512	0.907542	Erj5p
YFR042W	585.711	-0.219068	0.467424	-0.46867	0.639305	0.934155	Keg1p
YFR043C	207.677	0.329311	0.301228	1.09323	0.274293	0.770916	Irc6p
YFR044C	4875.06	-0.94578	0.513402	-1.84218	0.0654487	0.480968	metallodipeptidase
YFR045W	411.564	0.2411	0.604226	0.399022	0.689877	0.940542	Mrx20p
YFR046C	348.832	0.653233	0.473855	1.37855	0.168033	0.678739	centromere-binding protein CNN1
YFR047C	1827.77	0.39661	0.653345	0.607045	0.543821	0.90638	nicotinate-nucleotide diphosphorylase (carboxylating)
YFR048W	724.159	0.141697	0.331297	0.427705	0.668866	0.937345	Rmd8p
YFR049W	1624.28	1.08436	0.543803	1.99403	0.0461486	0.423265	mitochondrial 37S ribosomal protein YMR31
YFR050C	2311.74	0.0102358	0.321376	0.0318498	0.974592	0.993721	proteasome core particle subunit beta 7
YFR051C	2159.95	-0.617823	0.408564	-1.51218	0.130488	0.619881	coatomer subunit delta
YFR052W	1582.78	-0.283447	0.297722	-0.952055	0.341069	0.812365	proteasome regulatory particle lid subunit RPN12
YFR053C	30588.4	0.273754	0.953259	0.287176	0.773977	0.961686	hexokinase 1
YFR054C	23.0028	-1.67222	0.52748	-3.1702	0.00152334	0.0500904	uncharacterized protein
YFR055W	1477.78	-0.538995	0.598183	-0.901054	0.367559	0.83587	cysteine-S-conjugate beta-lyase IRC7
YFR057W	45.8666	1.34591	0.773197	1.7407	0.0817354	0.532181	uncharacterized protein
YGL263W	424.416	-1.36432	0.391496	-3.48489	0.000492344	0.0192653	Cos12p
YGL262W	250.114	-0.539771	0.48333	-1.11677	0.264091	0.762928	uncharacterized protein
YGL261C	2476.81	-4.10755	1.32208	-3.10689	0.00189069	0.0587283	seripauperin PAU11
YGL260W	65.0572	1.15526	0.735985	1.56968	0.11649	0.600918	uncharacterized protein
YGL259W	635.579	0.419525	0.996785	0.420878	0.673844	0.938069	Yps5p
YGL258W-A	191.193	0.494218	0.842992	0.586267	0.557696	0.907542	uncharacterized protein
YGL258W	102.009	-2.26295	0.57152	-3.95954	7.51e-05	0.00367905	Vel1p
YGL257C	1289.58	-0.233901	0.360729	-0.648411	0.516719	0.896556	alpha-1%2C3-mannosyltransferase MNT2
YGL256W	8220.2	-2.16304	0.568063	-3.80775	0.000140239	0.006551	alcohol dehydrogenase ADH4
YGL255W	8391.86	-0.712075	0.728663	-0.977236	0.328453	0.804039	high-affinity Zn(2+) transporter ZRT1
YGL254W	373.723	0.209958	0.295027	0.711655	0.476678	0.882743	Fzf1p
YGL253W	9870.92	-0.56905	1.1322	-0.502606	0.615241	0.925388	hexokinase 2
YGL252C	2906.86	0.23367	0.198329	1.1782	0.238718	0.745344	Rtg2p
YGL251C	841.7	0.0781049	0.689246	0.113319	0.909777	0.985875	DNA helicase
YGL250W	515.451	0.139962	0.501157	0.279277	0.780032	0.961686	Rmr1p
YGL249W	212.564	-0.1538	0.473713	-0.324669	0.745431	0.9529	Zip2p
YGL248W	1267.69	0.648985	0.821366	0.790129	0.429452	0.861023	3'%2C5'-cyclic-nucleotide phosphodiesterase PDE1
YGL247W	384.357	0.846536	0.363104	2.33138	0.0197331	0.269868	Brr6p
YGL246C	840.579	0.135383	0.687258	0.19699	0.843836	0.972991	decapping nuclease
YGL245W	14499.6	-0.430881	0.669715	-0.643379	0.519978	0.896556	glutamate--tRNA ligase GUS1
YGL244W	923.292	0.363583	0.58934	0.616931	0.53728	0.902858	Rtf1p
YGL243W	332.379	-0.047725	0.378278	-0.126164	0.899602	0.984359	tRNA-specific adenosine deaminase
YGL242C	714.657	-0.197399	0.45871	-0.430336	0.666951	0.937345	Ank1p
YGL241W	1570.39	-0.399815	0.572279	-0.698638	0.484779	0.887626	Kap114p
YGL240W	210.384	-0.216162	0.366407	-0.589951	0.555223	0.907542	anaphase promoting complex subunit DOC1
YGL238W	5335.77	-0.235981	0.575814	-0.409822	0.681937	0.939274	importin-alpha export receptor
YGL237C	366.745	1.15101	0.72858	1.5798	0.114153	0.596086	transcription activator HAP2
YGL236C	487.884	-0.403334	0.419335	-0.961842	0.336129	0.809557	tRNA modification protein MTO1
YGL235W	160.948	-0.366962	0.446193	-0.82243	0.410832	0.854307	uncharacterized protein
YGL234W	5854.81	-1.33407	0.706126	-1.88928	0.0588542	0.46119	bifunctional aminoimidazole ribotide synthase/glycinamide ribotide synthase
YGL233W	1788.36	0.028445	0.479505	0.0593216	0.952696	0.99156	Rab GTPase-binding exocyst subunit SEC15
YGL232W	352.085	0.280296	0.573177	0.489022	0.624826	0.926734	putative tRNA acetyltransferase
YGL231C	627.605	-0.364188	0.470503	-0.77404	0.438907	0.866052	chaperone EMC4
YGL230C	96.297	1.14663	0.810247	1.41517	0.15702	0.662901	uncharacterized protein
YGL229C	933.963	0.494348	0.656591	0.752901	0.45151	0.872326	Sap4p
YGL228W	2476.76	0.328882	0.21026	1.56417	0.117777	0.604449	She10p
YGL227W	2464.37	0.220718	0.450375	0.490077	0.624079	0.926734	glucose-induced degradation complex subunit VID30
YGL226C-A	909.179	0.276814	0.315972	0.876072	0.380991	0.840604	dolichyl-diphosphooligosaccharide--protein glycotransferase subunit
YGL226W	210.255	0.845983	0.598426	1.41368	0.157456	0.662901	Mtc3p
YGL225W	4268.34	-0.866765	0.799327	-1.08437	0.278202	0.771133	GDP-mannose transporter
YGL224C	1389.53	0.381215	0.388928	0.98017	0.327002	0.804039	nucleotidase
YGL223C	611.679	-0.654277	0.288715	-2.26617	0.023441	0.293141	Golgi transport complex subunit COG1
YGL222C	205.347	0.280247	0.412865	0.678787	0.497273	0.892738	Edc1p
YGL221C	883.463	-0.444134	0.465061	-0.955003	0.339576	0.812365	uncharacterized protein
YGL220W	492.483	0.660235	0.511469	1.29086	0.196752	0.706271	Bol2p
YGL219C	1840.18	0.28298	0.450766	0.627775	0.530151	0.899153	ERMES complex subunit MDM34
YGL216W	1124.38	0.231869	0.388455	0.596902	0.550573	0.907542	tubulin-dependent ATPase KIP3
YGL215W	5409.81	-0.994293	0.345237	-2.88003	0.00397642	0.0996713	Clg1p
YGL213C	876.286	0.0752133	0.336822	0.223303	0.8233	0.970507	SKI complex subunit WD repeat protein SKI8
YGL212W	336.608	0.214011	0.366705	0.583605	0.559486	0.907829	Vam7p
YGL211W	825.312	0.470392	0.257838	1.82437	0.0680959	0.487347	Ncs6p
YGL210W	476.874	0.167272	0.319623	0.523341	0.600737	0.920444	Rab family GTPase YPT32
YGL209W	842.769	0.241566	0.450597	0.536103	0.591887	0.919657	Mig2p
YGL208W	614.289	0.998636	0.623656	1.60126	0.109319	0.588901	Sip2p
YGL207W	3986.25	-0.470328	0.539867	-0.871192	0.38365	0.840604	chromatin-remodeling protein SPT16
YGL206C	16964.5	-0.683764	0.463781	-1.47433	0.140394	0.640298	clathrin heavy chain
YGL205W	2092.1	0.539537	0.618633	0.872144	0.38313	0.840604	acyl-CoA oxidase
YGL204C	55.4573	-0.399623	0.472488	-0.845784	0.397673	0.84848	uncharacterized protein
YGL203C	2020.03	-0.335668	0.277772	-1.20843	0.226882	0.732159	serine-type carboxypeptidase
YGL202W	5456.84	-1.04098	0.753712	-1.38113	0.167238	0.677716	bifunctional 2-aminoadipate transaminase/aromatic-amino-acid:2-oxoglutarate transaminase
YGL201C	1239.47	-0.116853	0.321568	-0.363387	0.716316	0.948043	MCM DNA helicase complex subunit MCM6
YGL200C	2553.58	-0.351591	0.492169	-0.71437	0.474999	0.882104	Emp24p
YGL198W	615.853	-0.73063	0.493664	-1.48001	0.138869	0.636855	Yip4p
YGL197W	3946.83	-0.435909	0.426986	-1.0209	0.307302	0.789018	Mds3p
YGL196W	1453.42	-0.682753	0.37132	-1.83872	0.0659564	0.48352	D-serine ammonia-lyase DSD1
YGL195W	17878.8	-0.473799	0.811223	-0.584055	0.559183	0.907829	Gcn1p
YGL194C-A	272.005	0.313418	0.46467	0.674496	0.499996	0.892998	uncharacterized protein
YGL194C	786.234	-0.139729	0.33631	-0.415478	0.677792	0.939274	histone deacetylase HOS2
YGL193C	23.9138	-0.719006	0.620146	-1.15941	0.246287	0.752982	uncharacterized protein
YGL192W	636.277	0.12789	0.327473	0.390537	0.69614	0.942234	mRNA (N6-adenosine)-methyltransferase
YGL191W	6995.34	1.79303	0.752061	2.38415	0.0171186	0.252194	cytochrome c oxidase subunit VIa
YGL190C	2121.49	0.122771	0.35976	0.341257	0.73291	0.950811	protein phosphatase 2A regulatory subunit CDC55
YGL189C	6258.83	-0.102808	0.658752	-0.156065	0.875982	0.980639	ribosomal 40S subunit protein S26A
YGL188C-A	76.6397	0.751218	0.91814	0.818196	0.413245	0.855157	uncharacterized protein
YGL187C	3557.53	1.57909	0.512613	3.08048	0.00206668	0.0625821	cytochrome c oxidase subunit IV
YGL186C	1531.18	-0.339031	0.367795	-0.921793	0.356637	0.825117	Tpn1p
YGL185C	527.692	0.211607	0.315867	0.669923	0.502907	0.894222	putative hydroxyacid dehydrogenase
YGL184C	1060.88	1.89319	0.734226	2.57848	0.00992364	0.191054	cystathionine beta-lyase STR3
YGL183C	227.7	2.08882	1.01329	2.06141	0.0392636	0.38979	Mnd1p
YGL181W	1172.18	0.489875	0.3029	1.61728	0.105817	0.580741	Gts1p
YGL180W	3324.72	0.828135	0.683354	1.21187	0.225563	0.732159	serine/threonine protein kinase ATG1
YGL179C	944.42	-1.4161	0.598296	-2.3669	0.017938	0.258282	serine/threonine protein kinase TOS3
YGL178W	5742.21	-0.310163	0.434517	-0.713811	0.475344	0.882292	Mpt5p
YGL176C	694.681	0.129247	0.321626	0.401856	0.68779	0.939611	uncharacterized protein
YGL175C	213.011	-0.423826	0.330811	-1.28117	0.200133	0.706814	ssDNA endodeoxyribonuclease SAE2
YGL174W	234.212	0.632896	0.293897	2.15346	0.0312825	0.34614	Bud13p
YGL173C	9559.63	0.0403514	0.306127	0.131813	0.895132	0.984359	chromatin-binding exonuclease XRN1
YGL172W	1642.53	0.226184	0.288959	0.782756	0.433771	0.861753	FG-nucleoporin NUP49
YGL171W	559.683	0.182697	0.734788	0.24864	0.80364	0.96511	RNA-dependent ATPase ROK1
YGL170C	92.0653	0.22338	0.648644	0.34438	0.73056	0.950811	Spo74p
YGL169W	499.131	0.476212	0.364961	1.30483	0.191951	0.700463	threonylcarbamoyladenylate synthase
YGL168W	1509.56	0.0589217	0.472813	0.12462	0.900825	0.984359	Hur1p
YGL167C	8983.5	0.136903	0.405318	0.337766	0.73554	0.951138	Ca(2+)/Mn(2+)-transporting P-type ATPase PMR1
YGL166W	820.31	1.52028	0.747829	2.03292	0.0420603	0.40231	Cup2p
YGL164C	370.933	0.148159	0.249285	0.594335	0.552288	0.907542	Yrb30p
YGL163C	2366.38	0.194212	0.582869	0.333199	0.738984	0.951516	DNA-dependent ATPase RAD54
YGL162W	331.741	-0.180066	0.516359	-0.348722	0.727298	0.950811	Sut1p
YGL161C	1183.7	-0.320822	0.612967	-0.523391	0.600702	0.920444	Yip5p
YGL160W	925.566	-0.0899898	0.438891	-0.205039	0.837542	0.972991	putative metalloreductase
YGL159W	667.221	0.013802	0.385547	0.0357984	0.971443	0.992215	uncharacterized protein
YGL158W	234.341	0.297711	0.521796	0.57055	0.568305	0.908876	putative serine/threonine protein kinase RCK1
YGL157W	2707.16	-0.625963	0.556918	-1.12398	0.261023	0.761578	carbonyl reductase (NADPH-dependent) ARI1
YGL156W	15574.2	-0.404422	0.496053	-0.81528	0.414912	0.855605	alpha-mannosidase
YGL155W	506.931	0.309373	0.361696	0.855341	0.392362	0.846536	protein geranylgeranyltransferase type I subunit CDC43
YGL154C	518.198	0.625416	0.532465	1.17457	0.240168	0.745998	holo-[acyl-carrier-protein] synthase
YGL153W	486.045	0.728998	0.366667	1.98818	0.0467922	0.423572	Pex14p
YGL151W	1411.77	-0.276817	0.470527	-0.588312	0.556323	0.907542	Nut1p
YGL150C	4775.43	0.106004	0.244065	0.434326	0.664052	0.937066	chromatin-remodeling ATPase INO80
YGL149W	61.1239	0.523047	0.790857	0.661368	0.508377	0.895769	uncharacterized protein
YGL148W	2646.95	0.113405	0.693827	0.163449	0.870165	0.980002	bifunctional chorismate synthase/riboflavin reductase [NAD(P)H] ARO2
YGL147C	8732.7	0.332308	1.39323	0.238517	0.81148	0.967061	ribosomal 60S subunit protein L9A
YGL146C	211.349	0.0833663	0.425616	0.195872	0.84471	0.972991	Rrt6p
YGL145W	1241.13	-0.472272	0.527688	-0.894985	0.370795	0.837734	Tip20p
YGL144C	834.607	-0.0100256	0.468682	-0.0213911	0.982934	0.996064	putative lipase ROG1
YGL143C	568.56	0.318292	0.532254	0.598009	0.549834	0.907542	Mrf1p
YGL142C	1348.52	-0.0249507	0.287365	-0.0868259	0.93081	0.988	putative glycosylphosphatidylinositol-alpha 1%2C2 mannosyltransferase
YGL141W	2647.2	0.0341556	0.405987	0.0841298	0.932953	0.988	ubiquitin-ubiquitin ligase HUL5
YGL140C	5454.35	-0.512926	0.496322	-1.03345	0.301392	0.786861	uncharacterized protein
YGL139W	2364.96	0.247225	0.384521	0.642943	0.520261	0.896556	putative flavin adenine dinucleotide transporter
YGL138C	38.6638	1.83711	0.748416	2.45467	0.0141015	0.232849	uncharacterized protein
YGL137W	5808.06	-0.520297	0.532002	-0.977998	0.328075	0.804039	coatomer subunit beta'
YGL136C	522.146	0.335498	0.498577	0.67291	0.501004	0.893211	21S rRNA (uridine2791-2'-O) methyltransferase
YGL135W	14800.4	-0.278261	0.889917	-0.312682	0.754523	0.955803	ribosomal 60S subunit protein L1B
YGL134W	886.853	0.579525	0.47927	1.20918	0.226593	0.732159	Pcl10p
YGL133W	2517.84	-0.0427291	0.361122	-0.118323	0.905812	0.985808	Itc1p
YGL131C	1913.63	-0.172358	0.348317	-0.494831	0.62072	0.926734	DNA-binding E3 ubiquitin-protein ligase SNT2
YGL130W	936.885	0.343415	0.33168	1.03538	0.300492	0.786777	mRNA guanylyltransferase
YGL129C	891.156	-0.0812214	0.430439	-0.188694	0.850332	0.974276	mitochondrial 37S ribosomal protein RSM23
YGL128C	166.876	0.208968	0.406311	0.514305	0.607039	0.92131	U2-type spliceosomal complex subunit CWC23
YGL127C	242.846	-0.392144	0.446536	-0.87819	0.379841	0.840604	mediator complex subunit SOH1
YGL126W	1407.75	-1.15368	0.26633	-4.33177	1.48e-05	0.000857075	Scs3p
YGL125W	4341.74	-0.155131	0.591572	-0.262235	0.79314	0.962829	methylenetetrahydrofolate reductase (NAD(P)H) MET13
[truncated: 4,036 more rows]

## Sheet: uninoc vs inoc early p01_FC5
Comparison of Uninoculated (Days 5, 7, 9) vs inoculated (Days 2, 3, 5, 7) during exponential phase. Positive values are increased expression in uninoculated and negative values are increased expression in inoculated. Genes shown are fold change greater than or equal to 5 and P-adjusted less than or equal to 0.01.
Geneid	baseMean	log2FoldChange	lfcSE	stat	pvalue	padj	Gene_name
YAL064W-B	102.521	-4.51992	0.954734	-4.73422	2.199e-06	0.000172093	uncharacterized protein
YAL063C	429.95	-3.9182	0.720751	-5.43628	5.44053e-08	7.37523e-06	flocculin FLO9
YAR050W	2818.62	-3.29971	0.530829	-6.21615	5.095e-10	1.46202e-07	flocculin FLO1
YBL005W-A	4307.27	-4.07995	0.865312	-4.71501	2.41705e-06	0.000186732	gag protein
YBR093C	3753.24	-4.2488	0.960049	-4.42561	9.61715e-06	0.000610031	acid phosphatase PHO5
YCL019W	11047.7	-3.137	0.363021	-8.64137	5.55428e-18	1.37136e-14	gag-pol fusion protein
YCL020W	2527.52	-3.2727	0.482363	-6.78472	1.16308e-11	3.89373e-09	gag protein
YDL241W	560.631	-3.08225	0.71413	-4.31609	1.58819e-05	0.000902871	uncharacterized protein
YDL114W	91.0788	4.31138	1.09298	3.9446	7.99344e-05	0.00388456	short-chain dehydrogenase/reductase
YDR034C-D	17821.3	-3.05902	0.345478	-8.85445	8.40949e-19	5.06756e-15	gag-pol fusion protein
YDR034C-C	4968.13	-3.24403	0.413969	-7.83642	4.63586e-15	2.79357e-12	gag protein
YDR170W-A	1156.68	-2.89758	0.340415	-8.51191	1.7109e-17	2.35895e-14	gag protein
YDR542W	2565.97	-5.0494	1.21894	-4.14244	3.43636e-05	0.00184889	seripauperin PAU10
YFL002W-A	12788.6	-3.04327	0.364866	-8.34078	7.3799e-17	7.41188e-14	gag-pol fusion protein
YFL002W-B	3000.91	-2.88566	0.442725	-6.51794	7.12787e-11	2.26066e-08	gag protein
YGR109W-A	47.2605	-2.97787	0.601899	-4.94746	7.51868e-07	6.56631e-05	gag protein
YGR161W-B	12685.6	-3.06345	0.360562	-8.4963	1.95731e-17	2.35895e-14	gag-pol fusion protein
YGR161W-A	2997.76	-2.97207	0.436197	-6.81359	9.51896e-12	3.37419e-09	gag protein
YGR213C	1660.41	-3.46363	0.905555	-3.82487	0.000130839	0.0062324	Rta1p
YHL046C	1160.15	-5.41727	1.3608	-3.98095	6.86413e-05	0.00344694	seripauperin PAU13
YHL009W-B	805.926	-4.45771	0.56052	-7.95282	1.82316e-15	1.22071e-12	gag-pol fusion protein
YHL009W-A	263.613	-4.35311	0.505132	-8.61777	6.82724e-18	1.37136e-14	gag protein
YHR092C	13570.9	-3.4457	0.5725	-6.01869	1.75833e-09	4.25117e-07	hexose transporter HXT4
YIL173W	1152.62	-4.04697	0.505963	-7.99854	1.25901e-15	9.48353e-13	signal sequence-binding protein
YIL169C	30467.9	-2.80641	0.498912	-5.62507	1.85434e-08	3.02007e-06	Css1p
YJL223C	859.03	-5.8609	1.44061	-4.06834	4.73486e-05	0.00245968	seripauperin PAU1
YJL222W	1180.6	-4.07086	0.532442	-7.64563	2.0792e-14	1.13902e-11	signal sequence-binding protein
YJL217W	50.9886	-4.71591	1.20324	-3.91933	8.87955e-05	0.00428065	Ree1p
YJL113W	1454.65	-4.83212	0.703569	-6.86801	6.51052e-12	2.45203e-09	gag-pol fusion protein
YJR027W	4759.42	-2.6188	0.455966	-5.7434	9.27939e-09	1.69447e-06	gag-pol fusion protein
YLL064C	2839.6	-4.75438	1.27747	-3.72171	0.00019788	0.00903353	seripauperin PAU18
YLL025W	7788.86	-3.85342	1.02269	-3.76793	0.000164605	0.00760436	seripauperin PAU17
YLR134W	44050.6	-3.88292	0.631965	-6.14419	8.03703e-10	2.20141e-07	indolepyruvate decarboxylase 5
YLR227W-B	3703.33	-2.54844	0.428797	-5.94324	2.79442e-09	5.80662e-07	gag-pol fusion protein
YLR410W-B	12378.2	-2.8352	0.353051	-8.03057	9.70202e-16	8.35206e-13	gag-pol fusion protein
YLR410W-A	3574.36	-3.16341	0.436546	-7.24645	4.27836e-13	1.84153e-10	gag protein
YMR046C	2419.26	-3.53898	0.606904	-5.8312	5.50304e-09	1.10538e-06	gag protein
YNL284C-A	2748.92	-3.14602	0.416038	-7.56186	3.97333e-14	1.99528e-11	gag protein
YNL210W	74.802	-2.66284	0.669735	-3.97596	7.00968e-05	0.00349094	Mer1p
YOR192C-C	52.2118	-2.69829	0.512996	-5.25987	1.4416e-07	1.6706e-05	uncharacterized protein
YPL060C-A	821.253	-4.03972	0.551059	-7.33083	2.28739e-13	1.06029e-10	gag-pol fusion protein
YPR027C	63.1104	-2.52587	0.45297	-5.57623	2.45788e-08	3.79774e-06	uncharacterized protein
YBR093C	3057.14	-3.91484	0.90664	-4.31796	1.57474e-05	0.00097829	acid phosphatase PHO5
YIL173W	1053.25	-3.92659	0.417212	-9.41151	4.8905e-21	1.47351e-17	signal sequence-binding protein
YLR134W	36987.7	-3.94351	0.652776	-6.04114	1.53034e-09	3.54685e-07	indolepyruvate decarboxylase 5
YJL222W	1080.82	-4.05854	0.441839	-9.18557	4.09363e-20	8.22274e-17	signal sequence-binding protein
YHL009W-A	242.907	-4.10579	0.432561	-9.49184	2.26997e-21	1.36789e-17	gag protein
YHL009W-B	739.511	-4.208	0.471084	-8.9326	4.16124e-19	6.2689e-16	gag-pol fusion protein
YBL005W-A	3959.98	-4.27729	0.762688	-5.60818	2.04465e-08	3.97455e-06	gag protein
YLL064C	2272.51	-4.45785	1.18737	-3.75438	0.000173772	0.00654467	seripauperin PAU18
YAL064W-B	89.231	-4.4626	0.833388	-5.35477	8.56637e-08	1.51826e-05	uncharacterized protein
YJL113W	1325.29	-4.64311	0.578325	-8.02855	9.86319e-16	5.45577e-13	gag-pol fusion protein
YDR542W	2056.16	-4.73379	1.13048	-4.18739	2.82175e-05	0.0014289	seripauperin PAU10
YIL176C	655.253	-5.13489	1.31203	-3.9137	9.0894e-05	0.00388459	seripauperin PAU14
YJL217W	67.121	-5.25634	1.04711	-5.01984	5.17145e-07	7.08253e-05	Ree1p
YHL046C	923.81	-5.33032	1.25372	-4.2516	2.12248e-05	0.00122766	seripauperin PAU13
YJL223C	683.615	-5.71517	1.31014	-4.36226	1.28723e-05	0.000852401	seripauperin PAU1
YJL218W	11.1404	-6.0325	1.55844	-3.87085	0.000108455	0.00438622	acetyltransferase

## Sheet: uninoc vs inoc late
Comparison of Uninoculated (Days 11, 13, 15, 17) vs inoculated (Days 9, 11, 13, 15, 17) in stationary/death phase. Positive values are increased expression in uninoculated and negative values are increased expression in inoculated.
	baseMean	log2FoldChange	lfcSE	stat	pvalue	padj	Gene_name
YAL068C	208.493	0.407257	0.316361	1.28732	0.197983	0.281844	seripauperin PAU8
YAL067W-A	5.1081	-1.353	1.06991	-1.2646	0.206016	0.291421	uncharacterized protein
YAL067C	63.6993	0.372719	0.430539	0.865705	0.386652	0.48541	putative permease SEO1
YAL065C	290.592	3.0375	0.253818	11.9673	5.27e-33	5.67e-31	uncharacterized protein
YAL064W-B	31.2314	-2.09077	0.473983	-4.41107	1.03e-05	5.41e-05	uncharacterized protein
YAL064C-A	0.158003	1.70444	3.35247	0.508413	0.611164	0.694489	Tda8p
YAL064W	0	NA	NA	NA	NA	NA	uncharacterized protein
YAL063C-A	0	NA	NA	NA	NA	NA	uncharacterized protein
YAL063C	226.649	-1.76369	0.326297	-5.40517	6.47e-08	5.34e-07	flocculin FLO9
YAL062W	4561.44	0.868513	0.243004	3.57407	0.000351472	0.00124807	glutamate dehydrogenase (NADP(+)) GDH3
YAL061W	3826.54	1.26568	0.345209	3.66641	0.000245976	0.000908048	putative dehydrogenase BDH2
YAL060W	9468.57	0.720134	0.39076	1.84291	0.0653428	0.112534	(R%2CR)-butanediol dehydrogenase
YAL059W	186.451	-0.151568	0.321683	-0.47117	0.637519	0.7166	Ecm1p
YAL058W	289.448	-0.335078	0.156302	-2.14378	0.0320502	0.0623216	calnexin
YAL056W	3564.05	0.32767	0.155944	2.1012	0.0356232	0.0678677	Gpb2p
YAL055W	373.496	1.53469	0.303836	5.05104	4.39e-07	3.14e-06	ubiquitin-protein transferase activating protein PEX22
YAL054C	8620.1	1.33058	0.214131	6.21386	5.17e-10	6.45e-09	acetate--CoA ligase 1
YAL053W	4354.88	-1.36494	0.318651	-4.28349	1.84e-05	9.06e-05	flavin adenine dinucleotide transporter FLC2
YAL051W	2147.08	0.387596	0.160123	2.42061	0.0154945	0.0334059	oleate-activated transcription factor OAF1
YAL049C	1570.74	0.481171	0.233493	2.06075	0.039327	0.0735063	protein AIM2
YAL048C	510.09	-0.0969073	0.147435	-0.657287	0.510996	0.605201	ERMES complex Ca(2+)-binding regulatory GTPase GEM1
YAL047C	201.304	-0.645386	0.210011	-3.07311	0.00211841	0.00604142	gamma-tubulin complex subunit SPC72
YAL046C	79.8661	-0.824392	0.483568	-1.70481	0.0882295	0.145345	Bol3p
YAL044W-A	161.268	-0.662831	0.325714	-2.03501	0.0418497	0.0774527	Bol1p
YAL044C	1687.55	0.842912	0.2707	3.11383	0.00184678	0.00536324	glycine decarboxylase subunit H
YAL043C	732.437	-0.0756911	0.219798	-0.344366	0.730571	0.792658	RNA-processing protein PTA1
YAL042W	1250.96	0.136317	0.16947	0.804371	0.421183	0.519347	Erv46p
YAL041W	751.774	-1.46367	0.216084	-6.77362	1.26e-11	2.05e-10	Rho family guanine nucleotide exchange factor CDC24
YAL040C	1974.07	-2.42199	0.316835	-7.64433	2.1e-14	5.04e-13	cyclin CLN3
YAL039C	1678.84	0.533081	0.314304	1.69607	0.089873	0.147367	holocytochrome c synthase CYC3
YAL038W	42395.8	-0.780513	0.366431	-2.13004	0.0331682	0.0639794	pyruvate kinase CDC19
YAL037C-A	12.8582	-0.92721	0.670534	-1.38279	0.166728	0.244275	uncharacterized protein
YAL037W	99.6306	-0.468093	0.241317	-1.93974	0.0524109	0.0935881	uncharacterized protein
YAL036C	245.144	-1.08933	0.343313	-3.17298	0.00150882	0.00451	GTP-binding protein RBG1
YAL035W	2160.02	-0.522886	0.160291	-3.2621	0.00110592	0.00346196	translation initiation factor eIF5B
YAL034W-A	240.191	1.30427	0.222122	5.87185	4.31e-09	4.49e-08	MIND complex subunit MTW1
YAL034C	3667.92	0.25167	0.274428	0.917072	0.359105	0.457692	Fun19p
YAL033W	175.092	-1.07539	0.299072	-3.59577	0.000323431	0.0011615	RNA-binding protein POP5
YAL032C	406.208	-1.00421	0.148787	-6.74928	1.49e-11	2.4e-10	mRNA splicing protein PRP45
YAL031C	1015	-1.0863	0.252275	-4.30602	1.66e-05	8.29e-05	protein phosphatase regulator GIP4
YAL030W	283.234	-0.248667	0.253455	-0.98111	0.326539	0.423895	SNAP receptor SNC1
YAL029C	1426.01	-1.5346	0.239294	-6.41303	1.43e-10	1.95e-09	myosin 4
YAL028W	937.875	-0.18495	0.196984	-0.938909	0.347778	0.445532	Frt2p
YAL027W	207.72	-0.0263392	0.233216	-0.112939	0.910079	0.934265	DNA-binding protein SAW1
YAL026C	1149.19	-1.08685	0.175692	-6.18614	6.17e-10	7.52e-09	aminophospholipid-translocating P4-type ATPase DRS2
YAL025C	101.87	-0.400949	0.621344	-0.645293	0.518737	0.612563	ribosome biosynthesis protein MAK16
YAL024C	240.731	-0.682785	0.218965	-3.11823	0.00181941	0.0052965	mitotic regulator LTE1
YAL023C	2469.13	-0.210796	0.179073	-1.17715	0.239135	0.330133	dolichyl-phosphate-mannose-protein mannosyltransferase PMT2
YAL022C	347.848	-0.394084	0.241385	-1.6326	0.102554	0.164534	nucleoside transmembrane transporter FUN26
YAL021C	908.559	-1.37115	0.302702	-4.52969	5.91e-06	3.28e-05	CCR4-NOT core exoribonuclease subunit CCR4
YAL020C	290.409	-1.50017	0.219088	-6.84735	7.52e-12	1.25e-10	Ats1p
YAL019W	1003.96	-0.675658	0.19405	-3.48188	0.000497905	0.00170767	DNA-dependent ATPase FUN30
YAL018C	20.4758	3.9008	0.693873	5.62178	1.89e-08	1.75e-07	Lds1p
YAL017W	13407.8	0.652301	0.225059	2.89836	0.00375119	0.00986476	serine/threonine protein kinase PSK1
YAL016W	3680.92	-0.0341492	0.215775	-0.158263	0.87425	0.906752	protein phosphatase 2A structural subunit TPD3
YAL015C	265.088	0.604848	0.342093	1.76808	0.0770473	0.129725	bifunctional N-glycosylase/AP lyase NTG1
YAL014C	419.688	-0.128298	0.259339	-0.494711	0.620804	0.702661	syntaxin
YAL013W	809.654	0.886346	0.218963	4.04793	5.17e-05	0.000228286	Rpd3L histone deacetylase complex subunit DEP1
YAL012W	1163.81	-0.770686	0.385729	-1.998	0.0457169	0.0835325	cystathionine gamma-lyase CYS3
YAL011W	418.192	-0.142266	0.197197	-0.72144	0.470639	0.567441	Swc3p
YAL010C	250.228	-0.395855	0.318043	-1.24466	0.213257	0.299705	Mdm10p
YAL009W	214	-0.559941	0.271869	-2.0596	0.0394368	0.0736659	Nem1-Spo7 phosphatase regulatory subunit SPO7
YAL008W	661.869	0.273372	0.192477	1.42028	0.155526	0.230975	Fun14p
YAL007C	319.362	-1.11799	0.310962	-3.59527	0.000324058	0.00116306	Erp2p
YAL005C	43966.4	-0.575629	0.264842	-2.17348	0.0297441	0.0586512	Hsp70 family ATPase SSA1
YAL003W	7535.05	0.784697	0.390346	2.01026	0.0444036	0.0814787	translation elongation factor 1 subunit beta
YAL002W	1384.34	-0.323046	0.207476	-1.55703	0.119464	0.186548	CORVET complex membrane-binding subunit VPS8
YAL001C	2574.59	0.948518	0.132004	7.18554	6.69e-13	1.27e-11	transcription factor TFIIIC subunit TFC3
YAR002W	439.121	-0.28097	0.213838	-1.31394	0.188867	0.270336	FG-nucleoporin NUP60
YAR002C-A	489.777	-0.511075	0.210024	-2.43341	0.0149572	0.0323867	Erp1p
YAR003W	516.714	-0.140927	0.301726	-0.467069	0.640451	0.719044	COMPASS subunit protein SWD1
YAR007C	1319.12	0.863764	0.189525	4.55753	5.18e-06	2.91e-05	replication factor A subunit protein RFA1
YAR008W	466.225	1.75053	0.251421	6.96253	3.34e-12	5.8e-11	tRNA splicing endonuclease subunit SEN34
YAR009C	2041.9	-1.22221	0.326063	-3.74839	0.000177974	0.000678779	truncated gag-pol fusion protein
YAR010C	971.119	-0.815789	0.370919	-2.19937	0.0278516	0.0553109	gag protein
YAR014C	945.291	-0.228515	0.306129	-0.746466	0.455386	0.552033	protein phosphatase regulator BUD14
YAR015W	1077.46	0.468999	0.252029	1.8609	0.0627589	0.108705	phosphoribosylaminoimidazolesuccinocarboxamide synthase
YAR018C	129.19	0.323154	0.288416	1.12044	0.262525	0.35558	serine/threonine protein kinase KIN3
YAR019C	1139.16	-0.0919753	0.211027	-0.435846	0.662948	0.737207	serine/threonine protein kinase CDC15
YAR020C	2013.42	3.32938	0.244628	13.61	3.49e-42	8.42e-40	seripauperin PAU7
YAR023C	457.754	-0.066862	0.129995	-0.514343	0.607012	0.691466	DUP240 family protein
YAR027W	924.082	-3.15948	0.438788	-7.20047	6e-13	1.15e-11	DUP240 family protein UIP3
YAR028W	847.08	-4.75131	0.359496	-13.2166	7.04e-40	1.37e-37	DUP240 family protein
YAR029W	172.94	-2.44421	0.383127	-6.37963	1.78e-10	2.38e-09	DUP240 family protein
YAR031W	97.2841	-0.986198	0.291432	-3.38397	0.000714452	0.0023539	pheromone-regulated DUP240 family protein PRM9
YAR033W	98.5899	-1.25405	0.314473	-3.98777	6.67e-05	0.000287903	DUP240 family protein MST28
YAR035W	1074.66	1.71429	0.214418	7.99508	1.29e-15	3.65e-14	carnitine O-acetyltransferase YAT1
YAR035C-A	42.8951	1.95079	0.372092	5.24275	1.58e-07	1.24e-06	uncharacterized protein
YAR042W	1997.12	0.352541	0.230126	1.53195	0.125535	0.193968	oxysterol-binding protein related protein SWH1
YAR050W	2319.59	-3.1774	0.461879	-6.87929	6.02e-12	1.02e-10	flocculin FLO1
YAR061W	359.502	-1.06126	0.385379	-2.75382	0.00589046	0.0145059	NA
YAR064W	84.719	-0.223764	0.311049	-0.719385	0.471904	0.568739	uncharacterized protein
YAR066W	356.244	0.84363	0.287174	2.9377	0.00330659	0.00887156	uncharacterized protein
YAR068W	944.515	-1.67338	0.334053	-5.00933	5.46e-07	3.8e-06	uncharacterized protein
YAR071W	379.817	-0.174833	0.329124	-0.531207	0.595275	0.680799	acid phosphatase PHO11
YBL113C	2203.44	-2.17882	0.212516	-10.2525	1.15e-24	7.16e-23	uncharacterized protein
YBL112C	94.2264	-2.46781	0.360673	-6.84225	7.8e-12	1.29e-10	uncharacterized protein
YBL111C	1205.77	-2.33376	0.21025	-11.0999	1.26e-28	9.83e-27	uncharacterized protein
YBL108C-A	172.753	0.246573	0.253873	0.971245	0.331426	0.428486	seripauperin PAU9
YBL107C	348.448	0.688651	0.224448	3.0682	0.00215351	0.00612414	Mix23p
YBL106C	2485.44	-0.0214787	0.270265	-0.0794727	0.936657	0.953267	putative Rab GTPase-binding protein SRO77
YBL105C	3542.98	0.275738	0.161775	1.70446	0.0882961	0.145375	protein kinase C
YBL104C	667.398	-0.943983	0.197922	-4.76947	1.85e-06	1.16e-05	Sea4p
YBL103C	629.371	0.20605	0.226848	0.908315	0.363712	0.462504	Rtg3p
YBL102W	592.51	0.0919451	0.270317	0.340138	0.733752	0.794822	Sft2p
YBL101C	3531.38	-0.0772867	0.220357	-0.350734	0.725788	0.789031	Ecm21p
YBL100W-C	131.759	1.85683	0.280174	6.62741	3.42e-11	5.11e-10	uncharacterized protein
YBL100W-B	7338.82	-1.07261	0.304389	-3.52381	0.000425386	0.00148602	gag-pol fusion protein
YBL100W-A	1659.89	-1.38511	0.364605	-3.79895	0.000145311	0.000570081	gag protein
YBL099W	9780.35	-0.407391	0.360988	-1.12854	0.25909	0.35255	F1F0 ATP synthase subunit alpha
YBL098W	548.275	0.70541	0.337985	2.0871	0.0368788	0.0697528	kynurenine 3-monooxygenase
YBL097W	323.334	1.21868	0.289073	4.21582	2.49e-05	0.000119121	condensin subunit BRN1
YBL095W	3544.82	1.60937	0.567336	2.83672	0.00455799	0.011663	Mrx3p
YBL093C	1478.99	-0.536295	0.247689	-2.1652	0.0303727	0.059637	Rox3p
YBL092W	1278.49	-0.957712	0.204597	-4.68097	2.86e-06	1.72e-05	ribosomal 60S subunit protein L32
YBL091C-A	478.771	-0.138805	0.177236	-0.783164	0.433531	0.530556	phospholipid metabolism-regulating protein SCS22
YBL091C	1365.31	-0.473472	0.130312	-3.63337	0.000279746	0.00101368	methionine aminopeptidase
YBL090W	539.508	-0.303538	0.20065	-1.51277	0.130338	0.199801	mitochondrial 37S ribosomal protein MRP21
YBL089W	305.589	-0.394058	0.240464	-1.63874	0.101268	0.162904	amino acid transporter
YBL088C	2138.18	-1.20032	0.280845	-4.27397	1.92e-05	9.42e-05	DNA-binding protein kinase TEL1
YBL087C	733.393	-0.546712	0.261107	-2.09383	0.0362756	0.0688493	ribosomal 60S subunit protein L23A
YBL086C	750.22	0.642919	0.221241	2.90596	0.00366128	0.00965976	uncharacterized protein
YBL085W	1020.97	-0.544858	0.263804	-2.06539	0.0388864	0.072841	Boi1p
YBL084C	779.01	0.0137235	0.196506	0.0698377	0.944323	0.959449	anaphase promoting complex subunit CDC27
YBL082C	365.342	-0.964723	0.243972	-3.95423	7.68e-05	0.000324236	dolichyl-P-Man:Man(5)GlcNAc(2)-PP-dolichol alpha-1%2C3-mannosyltransferase
YBL081W	160.065	-0.775687	0.244661	-3.17046	0.00152198	0.00454408	uncharacterized protein
YBL080C	308.214	-0.508434	0.16564	-3.06952	0.00214406	0.00610879	glutamyl-tRNA(Gln) amidotransferase subunit PET112
YBL079W	1982.14	-0.220834	0.182385	-1.21081	0.225967	0.314692	Nup170p
YBL078C	5127.11	2.02638	0.274514	7.3817	1.56e-13	3.32e-12	ubiquitin-like protein ATG8
YBL076C	4189.37	-0.718025	0.238102	-3.01562	0.00256454	0.00717786	isoleucine--tRNA ligase ILS1
YBL075C	7352.39	1.09947	0.343476	3.20102	0.00136944	0.00415103	Hsp70 family ATPase SSA3
YBL074C	325.183	0.382156	0.21041	1.81625	0.0693324	0.118576	U5 snRNP complex subunit AAR2
YBL072C	2113.66	-0.585776	0.200973	-2.9147	0.00356032	0.00945964	ribosomal 40S subunit protein S8A
YBL071C-B	46.4016	-2.62072	0.509636	-5.14234	2.71e-07	2.03e-06	uncharacterized protein
YBL071W-A	493.639	1.57836	0.27472	5.74534	9.17e-09	9.11e-08	Kti11p
YBL071C	584.389	1.91348	0.299613	6.38651	1.7e-10	2.28e-09	uncharacterized protein
YBL069W	271.795	0.635082	0.221295	2.86984	0.00410683	0.0106442	Ast1p
YBL068W	139.302	-1.74634	0.286847	-6.08805	1.14e-09	1.33e-08	ribose phosphate diphosphokinase subunit PRS4
YBL067C	2787.9	1.03157	0.182486	5.6529	1.58e-08	1.48e-07	ubiquitin-specific protease UBP13
YBL066C	4446.46	1.45676	0.21581	6.75019	1.48e-11	2.39e-10	Sef1p
YBL064C	4453.44	0.303051	0.27144	1.11646	0.264227	0.357644	thioredoxin peroxidase PRX1
YBL063W	394.712	-0.425454	0.175558	-2.42344	0.0153744	0.0332064	Kip1p
YBL061C	550.137	-0.405501	0.233658	-1.73544	0.0826623	0.137489	Skt5p
YBL060W	812.792	0.33269	0.244733	1.3594	0.17402	0.252441	Arf family guanine nucleotide exchange factor YEL1
YBL059C-A	482.193	0.469207	0.301531	1.55608	0.119688	0.18685	Cmc2p
YBL059W	61.326	0.163989	0.428355	0.382835	0.701842	0.769104	Iai11p
YBL058W	3109.26	0.409052	0.192343	2.12668	0.0334467	0.0643929	protein phosphatase regulator SHP1
YBL057C	287.801	0.468293	0.243166	1.92582	0.0541269	0.09613	aminoacyl-tRNA hydrolase
YBL056W	2672.82	-0.261848	0.186707	-1.40246	0.160779	0.237265	type 2C protein phosphatase PTC3
YBL055C	586.097	-1.31257	0.189993	-6.90849	4.9e-12	8.41e-11	3'-5'-exodeoxyribonuclease
YBL054W	785.196	0.764263	0.158179	4.83164	1.35e-06	8.7e-06	Tod6p
YBL052C	612.162	-0.0166452	0.183422	-0.0907478	0.927693	0.945741	histone acetyltransferase
YBL051C	1637.58	-0.822655	0.222643	-3.69496	0.000219922	0.000819066	Pin4p
YBL050W	3110.37	0.734728	0.205034	3.58344	0.000339102	0.00120925	Sec17p
YBL049W	2644.61	0.762495	0.361016	2.11208	0.0346795	0.0662794	Moh1p
YBL048W	2413.96	0.780436	0.413944	1.88537	0.0593801	0.103747	Rrt1p
YBL047C	5959.79	-0.400883	0.23931	-1.67516	0.093902	0.153058	Ede1p
YBL046W	570.46	1.47433	0.223876	6.58546	4.53e-11	6.65e-10	Psy4p
YBL045C	4605.04	0.421371	0.403804	1.0435	0.296715	0.392278	ubiquinol--cytochrome-c reductase subunit COR1
YBL044W	9.73069	-1.60425	0.759495	-2.11226	0.034664	0.0662794	uncharacterized protein
YBL043W	4247.3	1.5257	1.08099	1.4114	0.158128	0.234353	Ecm13p
YBL042C	1034.88	0.394434	0.506617	0.778565	0.436236	0.533009	uridine permease
YBL041W	1905.94	0.165831	0.160925	1.03049	0.30278	0.398897	proteasome core particle subunit beta 6
YBL040C	779.978	-0.461436	0.238148	-1.9376	0.052672	0.0939293	Erd2p
YBL039W-B	194.929	-0.022626	0.357386	-0.0633097	0.94952	0.963943	Min6p
YBL039C	448.937	-1.08674	0.242726	-4.47721	7.56e-06	4.11e-05	CTP synthase URA7
YBL038W	688.6	0.292709	0.208723	1.40238	0.160802	0.237265	mitochondrial 54S ribosomal protein YmL47
YBL037W	834.959	-0.24415	0.196538	-1.24225	0.214143	0.300798	Apl3p
YBL036C	1183.06	0.163128	0.230533	0.707611	0.479187	0.575903	uncharacterized protein
YBL035C	204.578	-0.656953	0.306807	-2.14126	0.0322535	0.062636	DNA-directed DNA polymerase alpha subunit POL12
YBL034C	1047.27	0.748314	0.185872	4.02596	5.67e-05	0.000248501	Stu1p
YBL033C	1806.38	0.482269	0.270345	1.7839	0.0744394	0.12618	GTP cyclohydrolase II
YBL032W	795.086	0.296311	0.186866	1.58568	0.112811	0.17754	Hek2p
YBL031W	128.894	1.64833	0.432434	3.81175	0.000137988	0.000545615	She1p
YBL030C	4220.47	0.482771	0.500998	0.963618	0.335237	0.432301	ADP/ATP carrier protein PET9
YBL029C-A	535.688	-1.33189	0.273651	-4.86712	1.13e-06	7.38e-06	uncharacterized protein
YBL029W	1845.62	1.44011	0.164563	8.75109	2.11e-18	7.91e-17	uncharacterized protein
YBL028C	87.0118	1.19007	0.555543	2.14217	0.0321799	0.0625334	uncharacterized protein
YBL027W	2042.36	-0.369002	0.321582	-1.14746	0.251192	0.343569	ribosomal 60S subunit protein L19B
YBL026W	292.674	0.187344	0.291149	0.643466	0.519922	0.613601	Sm-like protein LSM2
YBL025W	318.446	0.608582	0.214142	2.84196	0.00448376	0.0115024	Rrn10p
YBL024W	617.681	0.696074	0.169996	4.09464	4.23e-05	0.000190569	tRNA (cytosine-C5-)-methyltransferase
YBL023C	586.151	0.0490862	0.239481	0.204969	0.837596	0.878565	MCM DNA helicase complex subunit MCM2
YBL022C	4367.67	0.0817244	0.161576	0.505795	0.613	0.696051	ATP-dependent Lon protease PIM1
YBL021C	159.302	0.461722	0.228068	2.02449	0.0429195	0.0792137	Hap3p
YBL020W	846.158	-0.0240882	0.329369	-0.0731344	0.941699	0.957267	glycolipid translocation protein
YBL019W	537.832	-0.125323	0.321771	-0.389478	0.696923	0.764825	DNA-(apurinic or apyrimidinic site) lyase APN2
YBL018C	165.099	-0.247023	0.351951	-0.701867	0.482762	0.579276	ribonuclease P
YBL017C	11729.4	-1.10727	0.269167	-4.11371	3.89e-05	0.000176944	type I sorting receptor
YBL016W	902.855	0.951254	0.346828	2.74273	0.00609312	0.0149561	mitogen-activated serine/threonine-protein kinase FUS3
YBL015W	3591.76	0.109582	0.274212	0.399627	0.689431	0.7584	acetyl-CoA hydrolase
YBL014C	649.131	-0.878495	0.154542	-5.68449	1.31e-08	1.26e-07	Rrn6p
YBL013W	115.591	-1.03669	0.371464	-2.79082	0.00525749	0.0131514	methionyl-tRNA formyltransferase
YBL011W	1497.33	0.110706	0.249779	0.443216	0.65761	0.7333	bifunctional glycerol-3-phosphate/glycerone-phosphate O-acyltransferase SCT1
YBL010C	184.079	0.0862048	0.249427	0.345612	0.729635	0.791855	Laa2p
YBL009W	150.756	-0.58217	0.296322	-1.96465	0.0494548	0.0893329	protein kinase ALK2
YBL008W-A	24.2187	-1.00943	0.480154	-2.10231	0.0355261	0.067765	uncharacterized protein
YBL008W	302.706	-0.86337	0.255891	-3.37398	0.0007409	0.00243306	Hir1p
YBL007C	5298.26	0.078787	0.211393	0.372704	0.709369	0.774996	cytoskeletal protein-binding protein SLA1
YBL006C	415.999	-0.69719	0.3127	-2.22958	0.0257752	0.0517393	Ldb7p
YBL005W	612.436	-0.802971	0.203775	-3.94048	8.13e-05	0.000341003	drug-responsive transcription factor PDR3
YBL005W-B	10370.4	-1.44479	0.294334	-4.90869	9.17e-07	6.09e-06	gag-pol fusion protein
YBL005W-A	2771.33	-5.35646	0.304654	-17.5821	3.38e-69	2.91e-66	gag protein
YBL004W	2983.71	0.717584	0.193078	3.71654	0.000201966	0.000759705	Utp20p
YBL003C	1392.74	0.110071	0.44765	0.245887	0.805769	0.854458	histone H2A
YBL002W	648.202	0.169287	0.376494	0.449641	0.652969	0.729746	histone H2B
YBL001C	725.349	0.156299	0.253062	0.617631	0.536819	0.629474	Ecm15p
YBR001C	3072.72	0.898788	0.149246	6.0222	1.72e-09	1.93e-08	alpha%2Calpha-trehalase NTH2
YBR002C	974.674	0.9382	0.278405	3.36991	0.000751918	0.00246446	ditrans%2Cpolycis-polyprenyl diphosphate synthase
YBR003W	1165.54	0.315627	0.180833	1.74541	0.0809134	0.134915	trans-hexaprenyltranstransferase
YBR004C	2106.14	-0.247472	0.31545	-0.784503	0.432745	0.530025	GPI-anchor transamidase GPI18
YBR005W	2953.95	-0.829816	0.400769	-2.07056	0.0383998	0.0720191	Rcr1p
YBR006W	4220.59	0.888438	0.287164	3.09383	0.00197589	0.00568882	succinate-semialdehyde dehydrogenase (NAD(P)(+))
YBR007C	698.173	-0.186404	0.212554	-0.876974	0.380501	0.47906	Dsf2p
YBR008C	1493.39	0.82986	0.196702	4.21886	2.46e-05	0.000117711	Flr1p
YBR009C	1593.05	0.746874	0.250113	2.98615	0.00282511	0.00777002	histone H4
YBR010W	1885.35	0.0986565	0.176925	0.557617	0.577106	0.665959	histone H3
YBR011C	2783.58	-0.57486	0.198512	-2.89585	0.00378133	0.00992868	inorganic diphosphatase IPP1
YBR012W-B	7264.87	-0.458674	0.30637	-1.49713	0.134361	0.204925	gag-pol fusion protein
YBR012W-A	1630.1	-0.309842	0.349669	-0.886101	0.375563	0.474354	gag protein
YBR013C	281.669	1.12793	0.193367	5.8331	5.44e-09	5.59e-08	uncharacterized protein
YBR014C	233.556	-0.312914	0.233418	-1.34057	0.180059	0.260048	glutathione-disulfide reductase GRX7
YBR015C	1444.87	0.34418	0.223685	1.53868	0.123881	0.192053	alpha-1%2C2-mannosyltransferase MNN2
YBR016W	578.984	0.264658	0.396798	0.666983	0.504783	0.599611	uncharacterized protein
YBR017C	769.057	-1.23547	0.272871	-4.52766	5.96e-06	3.31e-05	Kap104p
YBR018C	134.486	-2.38457	0.483973	-4.92708	8.35e-07	5.61e-06	UDP-glucose:hexose-1-phosphate uridylyltransferase
YBR019C	278.884	-0.49274	0.256546	-1.92067	0.0547733	0.0971062	bifunctional UDP-glucose 4-epimerase/aldose 1-epimerase
YBR020W	274.354	-0.56539	0.314672	-1.79676	0.0723734	0.123164	galactokinase
YBR021W	637.77	-0.925383	0.38272	-2.41791	0.01561	0.0336069	uracil permease
YBR022W	424.576	-0.0135838	0.239315	-0.0567611	0.954735	0.96693	ADP-ribose 1''-phosphate phosphatase
YBR023C	1867.7	-0.136682	0.203166	-0.672759	0.5011	0.596176	chitin synthase CHS3
YBR024W	1218.48	-0.132402	0.257625	-0.513933	0.607299	0.691662	putative thioredoxin peroxidase SCO2
YBR025C	4000.44	-0.516924	0.181257	-2.85188	0.00434609	0.0111826	Obg-like ATPase
YBR026C	675.95	-0.728296	0.228916	-3.1815	0.00146512	0.00439902	enoyl-[acyl-carrier-protein] reductase
YBR027C	48.1936	0.0271924	0.322471	0.0843251	0.932798	0.950463	uncharacterized protein
YBR028C	407.555	-0.185415	0.224766	-0.824923	0.409415	0.508693	putative protein kinase YPK3
YBR029C	1039.84	-0.488311	0.16149	-3.02379	0.00249633	0.00700322	phosphatidate cytidylyltransferase
YBR030W	348.392	-1.32226	0.183997	-7.18629	6.66e-13	1.27e-11	protein-lysine N-methyltransferase
YBR031W	2495.71	-1.42065	0.300252	-4.73152	2.23e-06	1.37e-05	ribosomal 60S subunit protein L4A
YBR032W	54.3219	1.2581	0.307718	4.08847	4.34e-05	0.000195127	uncharacterized protein
YBR033W	640.607	-0.445917	0.189168	-2.35726	0.0184105	0.0387231	Eds1p
YBR034C	389.675	0.0484867	0.352172	0.137679	0.890494	0.919328	protein-arginine omega-N methyltransferase HMT1
YBR035C	1999.74	-0.0401652	0.177154	-0.226726	0.820637	0.864614	pyridoxamine-phosphate oxidase PDX3
YBR036C	3767.82	-0.105671	0.140751	-0.750767	0.452793	0.549664	mannosylinositol phosphorylceramide synthase regulatory subunit
YBR037C	860.182	0.173572	0.167789	1.03447	0.300918	0.396877	Cu-binding protein SCO1
YBR038W	262.269	-0.329321	0.355099	-0.927406	0.353716	0.451875	chitin synthase CHS2
YBR039W	2572.57	-0.145841	0.338662	-0.430638	0.666732	0.739776	F1F0 ATP synthase subunit gamma
YBR040W	136.937	3.07314	0.275417	11.1581	6.54e-29	5.25e-27	Fig1p
YBR041W	1219.13	-0.814317	0.237051	-3.43519	0.00059213	0.00198563	long-chain fatty acid transporter FAT1
YBR042C	447.068	0.566493	0.169333	3.34544	0.000821535	0.00266017	putative acyltransferase
YBR043C	2036.66	0.203703	0.166199	1.22566	0.220327	0.307888	Qdr3p
YBR044C	608.204	0.00697971	0.200347	0.0348381	0.972209	0.980671	Tcm62p
YBR045C	662.075	1.22266	0.300139	4.07363	4.63e-05	0.000207221	protein phosphatase regulator GIP1
YBR046C	1835.72	0.036503	0.207525	0.175896	0.860375	0.896993	NADPH:quinone reductase
YBR047W	230.556	0.340017	0.304772	1.11564	0.264574	0.358034	Fmp23p
YBR048W	733.052	-0.721825	0.211434	-3.41395	0.000640294	0.00213054	ribosomal 40S subunit protein S11B
YBR049C	1702.93	1.21368	0.214219	5.66558	1.47e-08	1.39e-07	DNA-binding protein REB1
YBR050C	1409.95	1.25403	0.281441	4.45574	8.36e-06	4.49e-05	protein phosphatase regulator REG2
YBR052C	1404.84	-0.216168	0.278282	-0.776795	0.43728	0.534059	flavodoxin-like fold family protein
YBR053C	2135.29	0.221126	0.268019	0.825041	0.409349	0.508693	uncharacterized protein
YBR054W	29430.1	0.564118	0.764492	0.737899	0.460576	0.556648	Yro2p
YBR055C	953.471	0.428578	0.135017	3.17425	0.00150225	0.00449257	U4/U6-U5 snRNP complex subunit PRP6
YBR056W	4178.53	-1.12617	0.349584	-3.22146	0.00127539	0.00390722	17-beta-hydroxysteroid dehydrogenase-like protein
YBR056W-A	1654.55	-2.02905	0.422695	-4.80027	1.58e-06	1.01e-05	Mnc1p
YBR057C	438.501	0.634396	0.175906	3.60646	0.000310408	0.00111806	Mum2p
YBR058C	867.157	-0.778358	0.19373	-4.01774	5.88e-05	0.000256394	ubiquitin-specific protease UBP14
YBR058C-A	562.496	0.828116	0.270153	3.06536	0.00217408	0.0061739	Tsc3p
YBR059C	4611.72	-0.471015	0.184622	-2.55124	0.010734	0.0243627	serine/threonine protein kinase AKL1
YBR060C	203.669	-1.41822	0.237678	-5.96698	2.42e-09	2.65e-08	origin recognition complex subunit 2
YBR061C	245.329	0.286835	0.278068	1.03153	0.302294	0.398343	tRNA methyltransferase TRM7
YBR062C	531.792	1.06909	0.191448	5.58425	2.35e-08	2.15e-07	uncharacterized protein
YBR063C	1774.42	0.869992	0.168615	5.15963	2.47e-07	1.86e-06	Cnm1p
YBR065C	1293.48	0.969603	0.160029	6.0589	1.37e-09	1.56e-08	Ecm2p
YBR066C	4636.77	-0.992128	0.39731	-2.49711	0.012521	0.0278624	Nrg2p
YBR067C	8883.81	0.744778	0.423387	1.7591	0.0785609	0.131869	putative lipase
YBR068C	8547.27	-0.153707	0.273361	-0.562284	0.573922	0.663302	branched-chain amino acid permease BAP2
YBR069C	321.138	1.22201	0.301133	4.05803	4.95e-05	0.000219922	amino acid transporter TAT1
YBR070C	254.789	-0.0964142	0.204371	-0.471761	0.637097	0.716259	N-acetylglucosaminyldiphosphodolichol N-acetylglucosaminyltransferase anchoring subunit ALG14
YBR071W	1436.47	-1.57426	0.377614	-4.16897	3.06e-05	0.00014227	uncharacterized protein
YBR072W	29828	-1.22476	0.353545	-3.46423	0.000531761	0.00180835	chaperone protein HSP26
YBR072C-A	193.914	-1.61765	0.375279	-4.31052	1.63e-05	8.14e-05	uncharacterized protein
YBR073W	1603.17	0.513484	0.264196	1.94357	0.0519469	0.0929982	DNA-dependent ATPase RDH54
YBR074W	1173.83	-0.643464	0.230977	-2.78584	0.00533894	0.0133219	Pff1p
YBR076W	1803.01	1.80742	0.248609	7.27013	3.59e-13	7.19e-12	Ecm8p
YBR077C	675.086	0.254876	0.197438	1.29091	0.196734	0.280331	Slm4p
YBR078W	9977.93	-0.44345	0.40315	-1.09996	0.271348	0.365559	Ecm33p
YBR079C	1370.88	-0.908253	0.216223	-4.20053	2.66e-05	0.000126059	translation initiation factor eIF3 core subunit a
YBR080C	1334.61	-1.05848	0.251134	-4.21479	2.5e-05	0.000119472	AAA family ATPase SEC18
YBR081C	1051.86	-0.455049	0.219055	-2.07732	0.0377718	0.0710269	SAGA histone acetyltransferase complex subunit SPT7
YBR082C	1091.09	-0.546097	0.422866	-1.29142	0.196559	0.280148	E2 ubiquitin-conjugating protein UBC4
YBR083W	649.796	2.45587	0.321172	7.64659	2.06e-14	4.97e-13	Tec1p
YBR084W	649.344	0.196481	0.275565	0.713014	0.475837	0.572563	trifunctional formate-tetrahydrofolate ligase/methenyltetrahydrofolate cyclohydrolase/methylenetetrahydrofolate dehydrogenase MIS1
YBR084C-A	1839.16	-0.447623	0.278458	-1.60751	0.107943	0.171536	ribosomal 60S subunit protein L19A
YBR085W	309.413	-0.518856	0.389701	-1.33142	0.183051	0.263513	ADP/ATP carrier protein AAC3
YBR085C-A	13355.3	-1.47367	0.371306	-3.96887	7.22e-05	0.000307535	uncharacterized protein
YBR086C	5920.37	-1.22036	0.265967	-4.58839	4.47e-06	2.55e-05	Ist2p
YBR087W	167.254	-0.854706	0.23384	-3.65509	0.000257096	0.000943519	replication factor C subunit 5
YBR088C	463.596	1.90402	0.217001	8.77427	1.72e-18	6.6e-17	proliferating cell nuclear antigen
YBR089C-A	2207.17	1.69557	0.133561	12.6951	6.3e-37	8.43e-35	high-mobility group nucleosome-binding protein
YBR090C	2418.02	1.83056	0.167248	10.9452	7.01e-28	5.41e-26	uncharacterized protein
YBR091C	98.4514	-0.388045	0.286547	-1.35421	0.17567	0.254346	Tim12p
YBR092C	162.241	-0.732577	0.231854	-3.15966	0.00157955	0.00470508	acid phosphatase PHO3
YBR093C	315.276	-0.910219	0.197015	-4.62006	3.84e-06	2.24e-05	acid phosphatase PHO5
YBR094W	456.689	-0.198173	0.182449	-1.08618	0.277399	0.372379	putative tubulin tyrosine ligase
YBR095C	1086.09	1.19461	0.386436	3.09135	0.0019925	0.00573391	Rxt2p
YBR096W	406.726	-0.174485	0.401024	-0.4351	0.66349	0.73748	uncharacterized protein
YBR097W	892.879	-0.969336	0.205725	-4.7118	2.46e-06	1.5e-05	ubiquitin-binding serine/threonine protein kinase VPS15
YBR098W	998.408	0.87463	0.189762	4.6091	4.04e-06	2.34e-05	Mms4p
YBR101C	3178.34	1.1135	0.361452	3.08064	0.00206553	0.00591666	Hsp70 nucleotide exchange factor FES1
YBR102C	470.721	-0.613592	0.188369	-3.25739	0.00112441	0.00350165	exocyst subunit EXO84
YBR103W	539.993	-0.626366	0.222415	-2.8162	0.00485955	0.0123403	Sif2p
YBR104W	617.18	-0.0489719	0.30708	-0.159476	0.873294	0.906424	organic acid transporter
YBR105C	3034.97	0.786132	0.244935	3.20955	0.00132942	0.004046	glucose-induced degradation complex subunit VID24
YBR106W	1333.05	-0.575998	0.208061	-2.76841	0.005633	0.0139345	Snd3p
YBR107C	191.126	-0.805637	0.455133	-1.77012	0.0767079	0.129298	Iml3p
YBR108W	867.768	0.0231372	0.255559	0.0905356	0.927862	0.945753	Aim3p
YBR109C	1077.44	-0.535738	0.264481	-2.02562	0.0428036	0.0790724	calmodulin
YBR110W	516.667	-0.0458899	0.279721	-0.164056	0.869687	0.904178	chitobiosyldiphosphodolichol beta-1%2C4 mannosyltransferase
YBR111C	2013.57	-0.620273	0.161236	-3.84698	0.000119583	0.000482711	ADP-ribose diphosphatase
YBR111W-A	201.61	0.269612	0.194815	1.38394	0.166377	0.243938	Sus1p
YBR112C	1652.7	-0.0157961	0.296205	-0.0533282	0.95747	0.969374	transcription regulator CYC8
YBR114W	4864.02	1.05513	0.206211	5.11677	3.11e-07	2.28e-06	DNA repair protein RAD16
YBR115C	3074.94	0.0545243	0.234811	0.232204	0.816379	0.861559	L-aminoadipate-semialdehyde dehydrogenase
YBR117C	4675.1	-0.835749	0.370733	-2.25432	0.0241762	0.0490507	transketolase TKL2
YBR118W	34495.1	-0.523009	0.188715	-2.77143	0.00558113	0.013818	translation elongation factor EF-1 alpha
YBR119W	608.2	1.8608	0.155847	11.94	7.33e-33	7.74e-31	Mud1p
YBR120C	502.971	0.680233	0.186239	3.65248	0.000259717	0.000950741	Cbp6p
YBR121C	1824.14	-0.688809	0.349708	-1.96967	0.0488765	0.0883943	glycine--tRNA ligase
YBR122C	546.12	-0.109833	0.183476	-0.598622	0.549425	0.641386	mitochondrial 54S ribosomal protein YmL36
YBR123C	606.695	0.497453	0.156907	3.17036	0.00152249	0.00454408	transcription factor TFIIIC subunit TFC1
YBR125C	610.404	-0.137401	0.167596	-0.819835	0.41231	0.511441	type 2C protein phosphatase PTC4
YBR126C	16917.2	0.126635	0.271191	0.466959	0.640529	0.719044	alpha%2Calpha-trehalose-phosphate synthase (UDP-forming) TPS1
YBR126W-A	2554.91	0.742046	0.168379	4.407	1.05e-05	5.5e-05	Meo1p
YBR127C	8392.68	-0.529875	0.163332	-3.24416	0.00117797	0.00364582	H(+)-transporting V1 sector ATPase subunit B
YBR128C	427.117	0.176226	0.160964	1.09481	0.273599	0.368262	Atg14p
YBR129C	894.925	0.223774	0.200709	1.11492	0.264887	0.358376	Opy1p
YBR130C	257.994	-0.551209	0.202517	-2.72179	0.00649301	0.0157897	She3p
YBR131W	298.665	-0.646536	0.244502	-2.6443	0.00818597	0.0194055	Ccz1p
YBR132C	3325.81	0.979819	0.192506	5.0898	3.58e-07	2.61e-06	Agp2p
YBR133C	1019.19	-0.660485	0.153112	-4.31373	1.61e-05	8.06e-05	protein arginine N-methyltransferase
YBR135W	286.651	-0.261911	0.252296	-1.03811	0.29922	0.39507	cyclin-dependent protein kinase regulatory subunit CKS1
YBR136W	1332.45	-0.717795	0.180176	-3.98387	6.78e-05	0.000292053	protein kinase MEC1
YBR137W	1016.26	-0.866956	0.329822	-2.62856	0.00857469	0.0201581	uncharacterized protein
YBR138C	392.504	-0.747488	0.284548	-2.62693	0.00861581	0.0202019	uncharacterized protein
YBR139W	3403.61	-0.337808	0.298418	-1.132	0.257636	0.351089	carboxypeptidase C
YBR140C	8366.23	0.088132	0.15553	0.566657	0.570947	0.660877	GTPase-activating protein IRA1
YBR141C	134.764	-1.67614	0.452903	-3.70087	0.000214863	0.000803703	25S rRNA (adenine2142-N1)-methyltransferase
YBR142W	230.908	-0.765736	0.373234	-2.05163	0.0402059	0.0748473	putative ATP-dependent RNA helicase
YBR143C	1256.13	-0.776788	0.222545	-3.49047	0.000482175	0.00166033	translation termination factor eRF1
YBR144C	17.4215	-0.042972	0.430925	-0.0997203	0.920566	0.941183	uncharacterized protein
YBR145W	2734.01	-0.359777	0.251678	-1.42951	0.152858	0.227775	alcohol dehydrogenase ADH5
YBR146W	1112.75	-0.172699	0.230695	-0.748602	0.454097	0.550692	mitochondrial 37S ribosomal protein MRPS9
YBR147W	1776.27	0.51056	0.157853	3.23441	0.00121895	0.00374956	cationic amino acid transporter
YBR148W	1375.64	2.54675	0.168781	15.089	1.91e-51	7.2e-49	Ysw1p
YBR149W	2694.98	-0.593395	0.245008	-2.42194	0.0154379	0.0333197	D-arabinose 1-dehydrogenase (NAD(P)(+)) ARA1
YBR150C	1219.57	-0.342704	0.323344	-1.05988	0.289201	0.384623	Tbs1p
YBR151W	3820.36	0.251188	0.195082	1.2876	0.197884	0.281837	Apd1p
YBR152W	225.73	1.53391	0.267271	5.73917	9.51e-09	9.38e-08	U4/U6-U5 snRNP complex subunit SPP381
YBR153W	349.107	0.220397	0.175546	1.25549	0.209301	0.295167	2%2C5-diamino-6-(ribosylamino)-4(3H)-pyrimidinone 5'-phosphate reductase
YBR154C	223.016	-0.824433	0.241954	-3.4074	0.000655853	0.00217391	DNA-directed RNA polymerase core subunit RPB5
YBR155W	160.084	-0.470598	0.213415	-2.20508	0.0274485	0.0546431	HSP70/90 family co-chaperone CNS1
YBR156C	104.231	-0.834622	0.350152	-2.3836	0.0171442	0.0364155	Sli15p
YBR157C	239.957	-0.110751	0.288409	-0.384006	0.700974	0.768432	Ics2p
YBR158W	342.175	-0.405476	0.203839	-1.9892	0.0466794	0.0850076	Amn1p
YBR159W	797.395	-0.383327	0.215874	-1.7757	0.0757823	0.128061	ketoreductase
YBR160W	173.329	-0.663089	0.318747	-2.0803	0.0374981	0.0706135	cyclin-dependent serine/threonine-protein kinase CDC28
YBR161W	1043.61	-0.172997	0.191458	-0.903579	0.366219	0.465184	mannosylinositol phosphorylceramide synthase catalytic subunit CSH1
YBR162C	3302.74	-1.25121	0.263035	-4.75681	1.97e-06	1.23e-05	Tos1p
YBR162W-A	395.831	-0.699335	0.480153	-1.45648	0.14526	0.218451	Ysy6p
YBR163W	515.048	-0.793266	0.157692	-5.03049	4.89e-07	3.46e-06	Exo5p
YBR164C	279.568	-1.19397	0.343467	-3.47623	0.000508525	0.00174211	Arf family GTPase ARL1
YBR165W	461.175	0.166794	0.251994	0.661898	0.508037	0.602288	Ubs1p
YBR166C	464.857	-0.710996	0.244497	-2.90799	0.00363758	0.00960985	prephenate dehydrogenase (NADP(+))
YBR167C	89.3154	-0.197765	0.360599	-0.548434	0.583394	0.671844	ribonuclease P/MRP protein subunit POP7
YBR168W	255.623	-0.892647	0.183272	-4.8706	1.11e-06	7.26e-06	Pex32p
YBR169C	13373	-0.042045	0.229667	-0.183069	0.854744	0.892357	adenyl-nucleotide exchange factor SSE2
YBR170C	1347.51	-0.215152	0.194698	-1.10505	0.269136	0.362984	nuclear protein localization protein 4
YBR171W	264.819	-0.386466	0.248817	-1.55322	0.120372	0.187528	Sec63 complex subunit SEC66
YBR172C	973.898	0.756697	0.253261	2.98781	0.0028098	0.0077385	Smy2p
YBR173C	637.356	-0.237612	0.200792	-1.18337	0.236663	0.327244	Ump1p
YBR175W	210.43	-1.18769	0.31293	-3.7954	0.000147406	0.000576799	Swd3p
YBR176W	218.165	-0.817422	0.287452	-2.84368	0.00445961	0.0114453	3-methyl-2-oxobutanoate hydroxymethyltransferase
YBR177C	2388.73	-0.160532	0.286117	-0.561072	0.574748	0.663747	medium-chain fatty acid ethyl ester synthase/esterase
YBR179C	1560.85	0.467181	0.215697	2.16592	0.0303176	0.0595482	mitofusin
YBR180W	69.7836	0.710097	0.247108	2.87363	0.00405784	0.0105444	Dtr1p
YBR181C	1866.32	-0.564101	0.291008	-1.93844	0.0525696	0.0938064	ribosomal 40S subunit protein S6B
YBR182C	2419.45	2.87657	0.356756	8.06314	7.44e-16	2.18e-14	Smp1p
YBR182C-A	586.941	3.49031	1.02258	3.41324	0.000641944	0.0021325	uncharacterized protein
YBR183W	4559.25	1.10707	0.78335	1.41325	0.157582	0.233754	phytoceramidase
YBR184W	45.8705	0.323103	0.367412	0.879402	0.379183	0.477825	uncharacterized protein
YBR185C	469.854	-0.0706798	0.285654	-0.247431	0.804575	0.853736	Mba1p
YBR186W	342.909	1.01978	0.319522	3.19157	0.00141504	0.00426565	Pch2p
YBR187W	526.297	0.266605	0.355296	0.750374	0.453029	0.549802	putative ribosome biosynthesis protein GDT1
YBR188C	148.457	-0.403562	0.292721	-1.37866	0.167999	0.245664	Ntc20p
YBR189W	698.207	-0.461083	0.307216	-1.50084	0.133397	0.203712	ribosomal 40S subunit protein S9B
YBR191W	1353.26	0.181113	0.268053	0.675662	0.499255	0.594215	ribosomal 60S subunit protein L21A
YBR192W	515.226	0.223591	0.221877	1.00772	0.313588	0.409909	Rim2p
YBR193C	158.768	-0.221358	0.394977	-0.560433	0.575184	0.664123	Med8p
YBR194W	89.5385	-0.569678	0.370065	-1.5394	0.123707	0.191833	Aim4p
YBR195C	167.559	-0.179239	0.331165	-0.541239	0.588343	0.675177	Msi1p
YBR196C	11669.2	-0.432667	0.294561	-1.46885	0.141873	0.214018	glucose-6-phosphate isomerase
YBR196C-A	73.2194	0.369354	0.41084	0.899021	0.368641	0.467574	uncharacterized protein
YBR196C-B	75.6055	0.0803934	0.317149	0.253488	0.799891	0.850264	uncharacterized protein
YBR197C	137.908	-0.0300721	0.279918	-0.107432	0.914446	0.937311	uncharacterized protein
YBR198C	821.954	-0.853607	0.2191	-3.89596	9.78e-05	0.00040232	chromatin modification protein
YBR199W	3526.34	0.458391	0.2061	2.22412	0.0261401	0.0523497	putative mannosyltransferase
YBR200W	1232.91	1.05252	0.18692	5.63084	1.79e-08	1.67e-07	phosphatidylinositol-3-phosphate-binding protein BEM1
YBR200W-A	235.681	2.80839	0.318319	8.82257	1.12e-18	4.41e-17	uncharacterized protein
YBR201W	973.415	1.64315	0.264314	6.21664	5.08e-10	6.35e-09	derlin
YBR201C-A	1635.69	1.13971	0.30396	3.74953	0.000177168	0.000676133	Min7p
YBR202W	826.094	-0.538555	0.182207	-2.95573	0.00311926	0.00843655	mini-chromosome maintenance complex protein 7
YBR203W	6869.54	1.51065	0.131721	11.4686	1.9e-30	1.68e-28	Cos111p
YBR204C	954.033	0.535101	0.207684	2.57652	0.0099801	0.0228583	triacylglycerol lipase
YBR205W	664.198	0.488939	0.187308	2.61035	0.00904507	0.0210203	mannosyltransferase KTR3
YBR207W	1364.39	0.345759	0.141089	2.45065	0.0142598	0.031086	Fth1p
YBR208C	10471.9	-0.0507938	0.322346	-0.157575	0.874791	0.907158	bifunctional urea carboxylase/allophanate hydrolase
YBR209W	35.2879	1.49575	0.480245	3.11456	0.00184219	0.00535246	uncharacterized protein
YBR210W	224.045	-0.184616	0.237555	-0.777152	0.437069	0.53391	Erv15p
YBR211C	421.997	1.11985	0.315859	3.54543	0.000391975	0.00137809	Ame1p
YBR212W	1290.12	0.530446	0.280107	1.89372	0.0582615	0.102053	Ngr1p
YBR213W	455.157	0.915412	0.544255	1.68195	0.092578	0.151309	bifunctional precorrin-2 dehydrogenase/sirohydrochlorin ferrochelatase MET8
YBR214W	6102.01	-0.755086	0.315581	-2.39268	0.0167256	0.0356521	Sds24p
YBR215W	529.146	0.129261	0.137382	0.940888	0.346762	0.444593	Hpc2p
YBR216C	755.926	-0.653985	0.204554	-3.19712	0.00138807	0.00419426	Ybp1p
YBR217W	121.591	-0.0382641	0.343817	-0.111292	0.911385	0.935287	Atg12p
YBR218C	5416.54	-0.247447	0.233341	-1.06045	0.288939	0.384445	pyruvate carboxylase 2
YBR219C	181.245	0.934174	0.322832	2.89369	0.00380746	0.00999291	uncharacterized protein
YBR220C	517.88	0.541644	0.283078	1.91341	0.0556955	0.0983937	uncharacterized protein
YBR221C	2199.19	-0.68995	0.163121	-4.22969	2.34e-05	0.000112724	pyruvate dehydrogenase (acetyl-transferring) subunit E1 beta
YBR221W-A	195.157	0.0112215	0.270277	0.0415184	0.966883	0.976279	uncharacterized protein
YBR222C	3777.07	-0.452805	0.187506	-2.41489	0.0157402	0.0338167	Pcs60p
YBR223C	516.17	-0.813756	0.290355	-2.80263	0.00506885	0.012791	tyrosyl-DNA phosphodiesterase 1
YBR225W	1523.02	-0.0175423	0.15431	-0.113682	0.90949	0.933819	uncharacterized protein
YBR227C	422.938	-0.443745	0.219298	-2.02348	0.0430237	0.0793818	Mcx1p
YBR228W	276.315	-0.288012	0.201001	-1.43289	0.15189	0.226389	endonuclease
YBR229C	848.881	-0.875614	0.181308	-4.82943	1.37e-06	8.79e-06	glucan 1%2C3-alpha-glucosidase ROT2
YBR230C	1123.44	0.321677	0.372088	0.864517	0.387304	0.486126	Om14p
YBR230W-A	262.043	0.490228	0.278862	1.75796	0.0787542	0.13211	Coq21p
YBR231C	1183.54	3.45015	0.269246	12.8141	1.37e-37	1.92e-35	Swc5p
YBR233W	148.1	-1.04174	0.254013	-4.10112	4.11e-05	0.000186147	Pbp2p
YBR233W-A	97.7351	0.879133	0.29599	2.97015	0.00297659	0.00811258	Dad3p
YBR234C	1557.4	-0.675751	0.216523	-3.12091	0.00180291	0.00525608	Arc40p
YBR235W	3229.2	-0.529289	0.163226	-3.24268	0.00118413	0.00366115	Vhc1p
YBR236C	480.035	-1.12405	0.261166	-4.30397	1.68e-05	8.35e-05	mRNA (guanine-N7)-methyltransferase
YBR237W	776.983	-0.307661	0.174484	-1.76326	0.0778561	0.130977	DEAD-box RNA helicase PRP5
YBR238C	968.853	-1.83962	0.312148	-5.89342	3.78e-09	4.01e-08	uncharacterized protein
YBR239C	684.873	-0.113135	0.304735	-0.371258	0.710445	0.775774	Ert1p
YBR240C	214.588	-0.220129	0.291805	-0.754371	0.450627	0.547475	Thi2p
YBR241C	2036.95	-0.447368	0.29932	-1.49461	0.135015	0.205559	Vvs1p
YBR242W	1687.71	0.507516	0.445229	1.1399	0.254328	0.347288	5'-deoxynucleotidase
YBR243C	387.83	0.866565	0.350692	2.47102	0.013473	0.0296457	UDP-N-acetylglucosamine--dolichyl-phosphate N-acetylglucosaminephosphotransferase
YBR244W	162.545	-0.733417	0.355526	-2.06291	0.0391211	0.0731669	glutathione peroxidase GPX2
YBR245C	706.719	-0.878769	0.199127	-4.41311	1.02e-05	5.37e-05	chromatin-remodeling ATPase ISW1
YBR246W	268.946	-1.75371	0.289191	-6.06419	1.33e-09	1.52e-08	diphthamide synthase
YBR247C	304.866	-0.169003	0.348051	-0.485569	0.627273	0.708386	snoRNA-binding rRNA-processing protein ENP1
YBR248C	587.328	-0.170733	0.246917	-0.691459	0.489277	0.585417	imidazoleglycerol-phosphate synthase
YBR249C	1017.69	-0.704781	0.26959	-2.61427	0.00894179	0.0208124	3-deoxy-7-phosphoheptulonate synthase ARO4
YBR250W	96.1043	1.59725	0.274852	5.81132	6.2e-09	6.31e-08	Spo23p
YBR251W	381.241	0.00665393	0.200211	0.0332346	0.973488	0.981632	mitochondrial 37S ribosomal protein MRPS5
YBR252W	82.5796	-0.202466	0.385833	-0.524749	0.599757	0.685275	bifunctional dITP/dUTP diphosphatase
YBR253W	197.224	0.369872	0.198597	1.86243	0.0625425	0.108361	Srb6p
YBR254C	193.412	-0.455028	0.237306	-1.91747	0.0551779	0.0976413	TRAPP subunit TRS20
YBR255W	2782.51	0.861156	0.138064	6.23738	4.45e-10	5.62e-09	Mtc4p
YBR255C-A	464.08	0.803588	0.267073	3.00887	0.00262221	0.00731886	Rcf3p
YBR256C	2584.25	1.62421	0.197142	8.23876	1.74e-16	5.3e-15	riboflavin synthase
YBR257W	186.244	-0.078578	0.209426	-0.375206	0.707507	0.773624	RNase P/RNase MRP complex subunit
YBR258C	77.3403	-0.252285	0.308329	-0.818233	0.413224	0.512153	Shg1p
YBR259W	308.034	-0.90181	0.262339	-3.43757	0.000586952	0.00197266	uncharacterized protein
YBR260C	753.668	-0.672926	0.171703	-3.91914	8.89e-05	0.000369829	GTPase-activating protein RGD1
YBR261C	171.322	-0.792147	0.304768	-2.59918	0.00934473	0.0216333	N-terminal protein methyltransferase
YBR262C	902.323	0.327719	0.290259	1.12906	0.258874	0.352457	Mic12p
YBR263W	1438.89	-0.416469	0.245524	-1.69624	0.0898401	0.147353	glycine hydroxymethyltransferase SHM1
YBR264C	200.466	0.0942924	0.249377	0.378113	0.705347	0.772086	Rab family GTPase YPT10
YBR265W	405.737	-0.198723	0.235464	-0.843963	0.39869	0.497722	3-dehydrosphinganine reductase
YBR267W	235.923	-0.0820657	0.325011	-0.252501	0.800654	0.850776	Rei1p
YBR266C	137.089	-0.170147	0.337692	-0.503853	0.614365	0.697337	Slm6p
YBR268W	516.939	0.643006	0.191561	3.35667	0.000788879	0.00257239	mitochondrial 54S ribosomal protein YmL37
YBR269C	811.24	0.381597	0.243223	1.56892	0.116667	0.182607	Sdh8p
YBR270C	388.361	-0.395827	0.191038	-2.07199	0.0382668	0.0717927	Bit2p
YBR271W	335.503	0.414533	0.300814	1.37804	0.168192	0.245763	S-adenosylmethionine-dependent methyltransferase
YBR272C	446.88	-0.585706	0.222396	-2.63361	0.00844815	0.0198862	Hsm3p
YBR273C	1254.37	-0.324202	0.225176	-1.43977	0.149932	0.224024	Ubx7p
YBR274W	466.532	-0.464795	0.239895	-1.93749	0.0526852	0.0939293	serine/threonine protein kinase CHK1
YBR275C	802.598	-0.425611	0.177606	-2.39638	0.0165578	0.0353195	DNA-binding protein RIF1
YBR276C	934.954	-0.750803	0.192977	-3.89063	0.0001	0.000410985	tyrosine/serine/threonine protein phosphatase PPS1
YBR278W	171.878	-0.317032	0.358975	-0.883159	0.37715	0.475776	DNA polymerase epsilon noncatalytic subunit
YBR279W	645.029	0.123742	0.214153	0.577818	0.563387	0.653885	Paf1p
YBR280C	1981.69	-1.40398	0.32687	-4.29523	1.75e-05	8.65e-05	SCF ubiquitin ligase complex subunit SAF1
YBR281C	544.323	-1.3886	0.244471	-5.68	1.35e-08	1.29e-07	glutamine amidotransferase subunit DUG2
YBR282W	307.192	0.187941	0.230897	0.813963	0.415666	0.514545	mitochondrial 54S ribosomal protein YmL27
YBR283C	1666.86	-0.998198	0.162848	-6.12961	8.81e-10	1.06e-08	Ssh1p
YBR284W	2944.13	0.257017	0.240727	1.06767	0.285669	0.380935	metallo-dependent hydrolase superfamily protein
YBR285W	411.204	-0.681686	0.319514	-2.13351	0.0328829	0.0635361	uncharacterized protein
YBR286W	5274.27	-0.63809	0.29074	-2.19471	0.0281847	0.0558688	aminopeptidase Y
YBR287W	7776.49	0.0205984	0.221964	0.0928006	0.926062	0.944878	uncharacterized protein
YBR288C	1126.19	1.86211	0.188055	9.90196	4.08e-23	2.3e-21	Apm3p
YBR289W	1685.85	1.94688	0.235653	8.26165	1.44e-16	4.42e-15	Snf5p
YBR290W	3918.41	1.21218	0.258737	4.685	2.8e-06	1.69e-05	Bsd2p
YBR291C	440.243	0.960577	0.171372	5.6052	2.08e-08	1.92e-07	Ctp1p
YBR292C	81.7851	1.338	0.301954	4.43113	9.37e-06	4.98e-05	uncharacterized protein
YBR293W	231.016	-0.764185	0.338605	-2.25686	0.0240167	0.048811	Vba2p
YBR294W	784.149	0.309928	0.182112	1.70185	0.0887832	0.146057	sulfate permease
YBR295W	3859.08	-1.75209	0.262965	-6.66282	2.69e-11	4.11e-10	cation-transporting P-type ATPase PCA1
YBR296C	332.44	-1.13125	0.376874	-3.00167	0.002685	0.00747335	Pho89p
YBR296C-A	12.1405	1.6073	0.990454	1.6228	0.104633	0.167202	Tyc1p
YBR297W	1328.91	-0.282972	0.18731	-1.51072	0.130861	0.200465	transcription factor MAL33
YBR298C	6902.45	0.592588	0.171863	3.44802	0.000564711	0.00191177	maltose permease
YBR298C-A	9.03137	-3.81365	1.04208	-3.65965	0.000252562	0.00093014	uncharacterized protein
YBR299W	1873.68	-2.9021	0.381196	-7.61312	2.68e-14	6.2e-13	alpha-glucosidase MAL32
YBR301W	143.571	-0.0166646	0.570859	-0.0291922	0.976711	0.983721	seripauperin PAU24
YBR302C	5137.54	-1.17018	0.310629	-3.76713	0.000165137	0.000635047	Cos2p
YCL075W	74.1436	-0.317169	0.61215	-0.518123	0.604372	0.689502	NA
YCL074W	179.224	0.0709158	0.48871	0.145108	0.884625	0.914678	NA
YCL073C	89.7397	0.591544	0.520425	1.13666	0.255682	0.34882	glutathione exchanger
YCL069W	50.8106	-0.563194	0.742293	-0.758722	0.448019	0.544637	basic amino acid transporter
YCL068C	26.1335	0.326217	0.519116	0.628409	0.529736	0.622988	uncharacterized protein
YCL067C	631.189	1.50348	0.204346	7.35752	1.87e-13	3.95e-12	homeodomain mating type protein alpha2
YCL066W	12.8895	-0.282842	0.453384	-0.623846	0.532729	0.625775	transcriptional co-activator mating type protein alpha
YCL064C	237.266	0.701522	0.151837	4.62023	3.83e-06	2.24e-05	L-serine/L-threonine ammonia-lyase CHA1
YCL063W	122.203	-0.253231	0.387598	-0.653334	0.513541	0.607737	Vac17p
YCL061C	388.516	0.103135	0.234808	0.439231	0.660494	0.735292	chromatin-modulating protein MRC1
YCL059C	477.779	0.397907	0.304447	1.30698	0.191218	0.273182	ribosome biosynthesis protein KRR1
YCL058C	598.686	0.594499	0.28639	2.07584	0.037909	0.0712094	Fyv5p
YCL058W-A	337.591	0.756263	0.285189	2.6518	0.00800644	0.0190398	Adf1p
YCL057C-A	1246.81	0.197961	0.383588	0.516079	0.605799	0.690476	Mic10p
YCL057W	2103.4	-0.568275	0.176657	-3.21682	0.00129621	0.00395893	metalloendopeptidase
YCL056C	343.86	0.198754	0.276369	0.719159	0.472043	0.568793	Pex34p
YCL055W	185.433	-0.0203224	0.254727	-0.0797811	0.936411	0.953198	Kar4p
YCL054W-A	0.512726	-1.76006	3.25887	-0.540083	0.58914	0.675706	Rdt1p
YCL054W	171.466	-0.899845	0.281191	-3.20012	0.00137368	0.0041597	27S pre-rRNA (guanosine2922-2'-O)-methyltransferase
YCL052C	1512.93	-0.034887	0.315655	-0.110523	0.911995	0.935594	Pbn1p
YCL051W	857.583	0.0617689	0.18421	0.335317	0.737386	0.797762	Lre1p
YCL050C	966.556	-0.503685	0.275919	-1.82548	0.0679281	0.11652	bifunctional AP-4-A phosphorylase/ADP sulfurylase
YCL049C	5748.11	2.08451	0.226474	9.20422	3.44e-20	1.52e-18	uncharacterized protein
YCL048W-A	814.121	1.11732	0.30865	3.62003	0.00029457	0.00106484	uncharacterized protein
YCL048W	247.497	0.42484	0.277968	1.52838	0.126419	0.195183	Sps22p
YCL047C	258.221	-0.299034	0.325132	-0.919732	0.357713	0.456497	nicotinamide-nucleotide adenylyltransferase
YCL045C	1194.11	-0.696615	0.24529	-2.83997	0.00451179	0.0115645	Emc1p
YCL044C	544.454	-0.855545	0.25644	-3.33624	0.0008492	0.00273798	Mgr1p
YCL043C	8664.75	-0.432969	0.173486	-2.4957	0.0125708	0.0279218	protein disulfide isomerase PDI1
YCL042W	3719.52	-0.00680535	0.257867	-0.0263909	0.978946	0.985487	uncharacterized protein
YCL040W	30787.8	-0.21946	0.223137	-0.983523	0.32535	0.422626	glucokinase
YCL039W	1256.89	-0.247598	0.186895	-1.3248	0.185239	0.265964	glucose-induced degradation complex subunit GID7
YCL038C	1615.15	0.284458	0.195875	1.45224	0.146434	0.21976	Atg22p
YCL037C	421.473	-0.717126	0.309011	-2.32071	0.0203024	0.0422599	Sro9p
YCL036W	753.342	-0.000925415	0.418949	-0.0022089	0.998238	0.998403	Gfd2p
YCL035C	4356.34	-1.37395	0.390261	-3.52059	0.000430585	0.0015007	dithiol glutaredoxin GRX1
YCL034W	1191.16	-0.436782	0.211829	-2.06196	0.0392118	0.0733137	Lsb5p
YCL033C	309.303	-0.378448	0.334203	-1.13239	0.257471	0.350943	peptide-methionine (R)-S-oxide reductase
YCL032W	234.969	-1.10964	0.20279	-5.47186	4.45e-08	3.76e-07	Ste50p
YCL031C	808.384	0.742094	0.180683	4.10717	4.01e-05	0.000181749	Rrp7p
YCL030C	10663.8	0.868925	0.232071	3.74421	0.00018096	0.000688402	trifunctional histidinol dehydrogenase/phosphoribosyl-AMP cyclohydrolase/phosphoribosyl-ATP diphosphatase
YCL029C	243.531	0.0700324	0.272564	0.256939	0.797226	0.848478	Bik1p
YCL028W	758.458	-0.592261	0.257615	-2.29902	0.021504	0.0443473	prion domain-containing protein RNQ1
YCL027W	288.877	0.388273	0.26897	1.44355	0.148865	0.222651	Fus1p
YCL026C-B	560.466	-0.778704	0.351418	-2.21589	0.0266991	0.0533549	putative nitroreductase
YCL026C-A	317.47	2.46965	0.218648	11.2951	1.39e-29	1.16e-27	type II nitroreductase
YCL025C	2659.48	2.78465	0.221783	12.5558	3.7e-36	4.64e-34	amino acid transporter AGP1
YCL024W	889.913	1.62439	0.194596	8.34753	6.97e-17	2.21e-15	serine/threonine protein kinase
YCL021W-A	63.2592	-1.96535	0.309322	-6.35374	2.1e-10	2.75e-09	uncharacterized protein
YCL019W	7539.71	-2.28292	0.329514	-6.92813	4.26e-12	7.36e-11	gag-pol fusion protein
YCL020W	1859.52	-2.64475	0.361034	-7.3255	2.38e-13	4.91e-12	gag protein
YCL018W	3096.67	-0.721039	0.334522	-2.15543	0.0311283	0.0607248	3-isopropylmalate dehydrogenase
YCL017C	3343.58	0.67883	0.162043	4.1892	2.8e-05	0.000131791	cysteine desulfurase
YCL016C	183.496	-1.08999	0.274753	-3.96715	7.27e-05	0.00030955	Dcc1p
YCL014W	1602.41	0.219182	0.191043	1.14729	0.251263	0.343569	Bud3p
YCL012C	1871.85	1.72471	0.346894	4.97186	6.63e-07	4.53e-06	uncharacterized protein
YCL011C	4873.62	1.11969	0.128113	8.73992	2.33e-18	8.68e-17	single-stranded telomeric DNA-binding/mRNA-binding protein
YCL010C	728.207	1.39277	0.282526	4.92972	8.23e-07	5.54e-06	Sgf29p
YCL009C	2051.75	0.323948	0.320406	1.01106	0.311989	0.408351	acetolactate synthase regulatory subunit
YCL008C	305.407	-0.476383	0.244497	-1.94842	0.0513652	0.0921697	ubiquitin-binding ESCRT-I subunit protein STP22
YCL005W-A	375.788	-0.00539984	0.316513	-0.0170604	0.986388	0.990041	H(+)-transporting V0 sector ATPase subunit e
YCL005W	342.485	0.535051	0.212166	2.52186	0.0116737	0.0261898	Ldb16p
YCL004W	532.762	0.665167	0.145144	4.58281	4.59e-06	2.61e-05	CDP-diacylglycerol--glycerol-3-phosphate 3-phosphatidyltransferase
YCL002C	903.506	0.0811737	0.294228	0.275887	0.782635	0.836187	uncharacterized protein
YCL001W	511.89	-0.414096	0.193404	-2.14109	0.0322667	0.0626415	protein retrieval receptor
YCL001W-A	81.8487	1.0823	0.3864	2.80097	0.00509486	0.0128459	uncharacterized protein
YCL001W-B	119.776	0.746151	0.433467	1.72135	0.0851865	0.141065	uncharacterized protein
YCR001W	11.7904	-1.10517	0.736308	-1.50096	0.133365	0.203712	uncharacterized protein
YCR002C	518.295	-0.683472	0.267197	-2.55794	0.0105296	0.0239619	septin CDC10
YCR003W	263.928	-0.444028	0.391039	-1.13551	0.256163	0.349398	mitochondrial 54S ribosomal protein YmL32
YCR004C	2239.92	0.938883	0.182407	5.1472	2.64e-07	1.98e-06	flavodoxin-like fold family protein
YCR005C	23619.9	-0.835503	0.250052	-3.34132	0.000833808	0.00269412	citrate (Si)-synthase CIT2
YCR006C	212.121	0.817197	0.187543	4.3574	1.32e-05	6.74e-05	uncharacterized protein
YCR007C	2737.44	-2.27409	0.410155	-5.54445	2.95e-08	2.64e-07	DUP240 family protein
YCR008W	4073.18	0.2506	0.222069	1.12848	0.259118	0.35255	serine/threonine protein kinase SAT4
YCR009C	2063.58	-0.798138	0.298427	-2.67448	0.0074845	0.0179759	amphiphysin-like protein RVS161
YCR010C	220.288	0.130438	0.164433	0.793255	0.427629	0.524951	Ady2p
YCR011C	3208.19	-0.538698	0.162014	-3.32501	0.000884164	0.00283554	putative ATP-dependent permease ADP1
YCR012W	70941.1	-1.4232	0.310174	-4.58837	4.47e-06	2.55e-05	phosphoglycerate kinase
YCR014C	565.074	0.38904	0.179939	2.16207	0.0306129	0.0600304	DNA-directed DNA polymerase IV
YCR015C	320.682	0.184256	0.33679	0.547095	0.584314	0.672474	Cto1p
YCR016W	193.453	0.665356	0.264436	2.51614	0.0118649	0.0265693	uncharacterized protein
YCR017C	2254.62	-1.03167	0.205538	-5.01936	5.18e-07	3.63e-06	Cwh43p
YCR018C	182.08	1.07689	0.26897	4.00377	6.23e-05	0.000270067	Srd1p
YCR019W	249.593	-0.717841	0.198755	-3.61168	0.000304217	0.00109642	Mak32p
YCR020C	309.938	-1.03957	0.252089	-4.1238	3.73e-05	0.000170132	Pet18p
YCR020C-A	243.602	-1.11952	0.428563	-2.61228	0.00899417	0.0209181	Mak31p
YCR020W-B	209.131	-1.35598	0.404816	-3.34963	0.000809189	0.00262762	Htl1p
YCR021C	62625.1	-0.156042	0.458302	-0.340479	0.733496	0.794822	Hsp30p
YCR022C	119.45	2.87995	0.257754	11.1732	5.51e-29	4.49e-27	uncharacterized protein
YCR023C	1628.77	0.529559	0.178946	2.95932	0.00308316	0.00835768	uncharacterized protein
YCR024C	604.101	2.49482	0.206196	12.0992	1.07e-33	1.19e-31	asparagine--tRNA ligase SLM5
YCR024C-B	2611.59	0.364144	0.205565	1.77143	0.0764891	0.129074	uncharacterized protein
YCR024C-A	2626.43	0.168614	0.198984	0.847378	0.396784	0.495754	proteolipid ATPase
YCR025C	103.708	1.03074	0.268133	3.84413	0.00012098	0.000487318	uncharacterized protein
YCR026C	1522.15	0.171443	0.133375	1.28543	0.198644	0.282451	nucleotide diphosphatase/phosphodiesterase NPP1
YCR027C	244.961	-0.0914675	0.245617	-0.372398	0.709596	0.775064	putative GTPase RHB1
YCR028C	648.108	-0.357021	0.240092	-1.48702	0.13701	0.20807	Fen2p
YCR028C-A	407.112	-0.628165	0.258541	-2.42965	0.0151132	0.032701	Rim1p
YCR030C	2094.21	-0.628547	0.331842	-1.89412	0.0582096	0.101998	Syp1p
YCR031C	1840.21	-0.450645	0.316232	-1.42505	0.154144	0.229209	ribosomal 40S subunit protein S14A
YCR032W	2091.3	-0.475735	0.202188	-2.35294	0.0186258	0.0391212	Bph1p
YCR033W	2490.81	0.356989	0.189929	1.87959	0.0601638	0.104934	Snt1p
YCR034W	233.127	-0.0722782	0.317484	-0.227659	0.819911	0.864227	fatty acid elongase ELO2
YCR035C	788.326	0.00944053	0.185122	0.0509963	0.959328	0.970766	exosome non-catalytic core subunit RRP43
YCR036W	1253.26	-0.301541	0.257349	-1.17172	0.241309	0.332448	putative ribokinase
YCR037C	1071.41	-0.558005	0.195976	-2.84731	0.00440908	0.0113349	SPX domain-containing inorganic phosphate transporter
YCR038C	308.273	0.411505	0.172927	2.37965	0.0173292	0.0367697	Ras family guanine nucleotide exchange factor BUD5
YCR039C	676.75	1.39643	0.179725	7.76979	7.86e-15	2.02e-13	homeodomain mating type protein alpha2
YCR040W	10.6676	0.58084	0.518386	1.12048	0.26251	0.35558	transcriptional co-activator mating type protein alpha
YCR041W	69.7944	0.111009	0.242065	0.458594	0.646526	0.724426	uncharacterized protein
YCR042C	1193.51	-0.650803	0.153229	-4.24726	2.16e-05	0.000104909	Taf2p
YCR043C	142.701	-0.194061	0.28952	-0.670287	0.502675	0.597726	uncharacterized protein
YCR044C	384.778	-0.555428	0.229564	-2.41949	0.0155424	0.0334974	Per1p
YCR045C	206.986	0.079354	0.298329	0.265995	0.790243	0.842386	Rrt12p
YCR046C	805.693	0.106347	0.306874	0.346549	0.72893	0.791447	mitochondrial 54S ribosomal protein IMG1
YCR047C	2403.42	1.56508	0.270479	5.78631	7.19e-09	7.29e-08	18S rRNA (guanine1575-N7)-methyltransferase
YCR048W	2366.41	-0.206686	0.212677	-0.971834	0.331133	0.428383	sterol acyltransferase
YCR050C	607.316	-0.150302	0.193748	-0.77576	0.437891	0.534624	uncharacterized protein
YCR051W	401.787	0.895235	0.288409	3.10405	0.00190892	0.00552239	uncharacterized protein
YCR052W	360.732	-0.174073	0.217669	-0.799716	0.423875	0.521706	Rsc6p
YCR053W	1525.54	0.154525	0.154905	0.997549	0.318498	0.415337	threonine synthase THR4
YCR054C	364.498	-0.0808206	0.243293	-0.332194	0.739743	0.799967	Ctr86p
YCR057C	490.754	0.51996	0.350503	1.48347	0.13795	0.209129	snoRNA-binding rRNA-processing protein PWP2
YCR059C	338.215	0.247532	0.352414	0.702389	0.482437	0.579054	Yih1p
YCR060W	309.42	1.2196	0.191652	6.3636	1.97e-10	2.62e-09	Tah1p
YCR061W	2459.95	0.755721	0.30117	2.50929	0.0120976	0.02703	Tvs1p
YCR063W	60.4564	-1.02058	0.396014	-2.57713	0.00996252	0.0228326	U2 snRNP complex subunit BUD31
YCR065W	347.79	-0.694675	0.331284	-2.09692	0.0360009	0.0684358	Hcm1p
YCR066W	156.384	-0.269247	0.338984	-0.794277	0.427034	0.524629	E3 ubiquitin-protein ligase RAD18
YCR067C	1320.95	-0.242177	0.189136	-1.28044	0.200391	0.284533	GTPase-activating protein SED4
YCR068W	2008.69	0.155787	0.191066	0.815358	0.414867	0.513767	triglyceride lipase ATG15
YCR069W	3124.92	-0.942864	0.232513	-4.0551	5.01e-05	0.000222372	peptidylprolyl isomerase family protein CPR4
YCR071C	459.991	-0.240826	0.180139	-1.33689	0.181259	0.261308	mitochondrial 54S ribosomal protein IMG2
YCR072C	113.828	-0.869642	0.449944	-1.93278	0.0532637	0.0947924	Rsa4p
YCR073C	1058.05	-0.963717	0.253544	-3.80099	0.000144117	0.000566135	mitogen-activated protein kinase kinase kinase SSK22
YCR073W-A	1429.36	-0.443452	0.267395	-1.65842	0.0972337	0.157635	Sol2p
YCR075C	133.715	0.212803	0.31801	0.669171	0.503386	0.598305	cystinosin-like protein ERS1
YCR075W-A	65.2919	-0.00709033	0.407303	-0.017408	0.986111	0.990041	Ego2p
YCR076C	479.384	-0.626636	0.329344	-1.90268	0.0570824	0.100461	Fub1p
YCR077C	2549.62	0.026937	0.167403	0.160911	0.872163	0.90555	Pat1p
YCR079W	1353.69	0.107596	0.211342	0.509106	0.610678	0.694353	type 2C protein phosphatase PTC6
YCR081W	806.408	-0.0321455	0.170864	-0.188135	0.850771	0.889231	Srb8p
YCR082W	2022.79	1.35909	0.232158	5.85418	4.79e-09	4.95e-08	Ahc2p
YCR083W	1765.76	0.572786	0.422658	1.3552	0.175354	0.253949	Trx3p
YCR084C	2537.58	0.612122	0.224603	2.72535	0.00642331	0.0156455	chromatin-silencing transcriptional regulator TUP1
YCR085W	20.7077	1.45088	0.505746	2.8688	0.00412032	0.01067	uncharacterized protein
YCR086W	97.5382	0.251404	0.254042	0.989614	0.322363	0.419741	Csm1p
YCR087C-A	61.7502	0.117757	0.315546	0.373184	0.709012	0.774987	uncharacterized protein
YCR088W	1012.57	-1.23343	0.328237	-3.75773	0.000171465	0.000656446	Abp1p
YCR089W	371.84	-0.692746	0.331809	-2.08779	0.0368172	0.0696797	Fig2p
YCR090C	181.451	-0.126094	0.263249	-0.47899	0.631946	0.712195	uncharacterized protein
YCR091W	1990.16	0.804736	0.261227	3.0806	0.00206582	0.00591666	putative serine/threonine protein kinase KIN82
YCR092C	733.272	0.562326	0.225567	2.49294	0.012669	0.0280983	mismatch repair protein MSH3
YCR093W	6970.29	0.662871	0.199272	3.32646	0.000879551	0.00282225	CCR4-NOT core subunit CDC39
YCR094W	322.824	-0.562333	0.190955	-2.94485	0.00323111	0.00869227	aminophospholipid translocase regulatory protein CDC50
YCR095C	495.381	0.151711	0.170967	0.887372	0.374879	0.473688	Oca4p
YCR095W-A	85.0973	1.01417	0.391844	2.5882	0.00964789	0.0222411	uncharacterized protein
YCR096C	490.212	1.43017	0.17265	8.2836	1.2e-16	3.73e-15	homeodomain mating type protein a2
YCR097W	281.527	0.916182	0.277543	3.30105	0.000963243	0.00306306	Hmra1p
YCR098C	4345.71	2.36912	0.444552	5.32922	9.86e-08	7.91e-07	Git1p
YCR099C	158.744	1.05558	0.293661	3.59456	0.000324934	0.00116551	uncharacterized protein
YCR100C	491.968	0.589815	0.260443	2.26466	0.0235333	0.0479741	Ema35p
YCR101C	250.537	0.72216	0.28297	2.55207	0.0107084	0.0243138	uncharacterized protein
YCR102C	1754.47	0.11115	0.252199	0.440723	0.659414	0.734632	uncharacterized protein
YCR104W	1774.82	3.29468	0.289618	11.3759	5.51e-30	4.81e-28	seripauperin PAU3
YCR105W	587.972	1.04305	0.402637	2.59054	0.00958245	0.0221241	NADP-dependent alcohol dehydrogenase
YCR106W	1388.61	1.01248	0.339354	2.98355	0.00284921	0.00782144	Rds1p
YCR107W	1911.12	0.551533	0.264858	2.08237	0.0373089	0.0703012	putative aryl-alcohol dehydrogenase
YCR108C	15.8352	0.0827082	0.909691	0.090919	0.927557	0.945741	uncharacterized protein
YDL248W	2056.43	-0.135101	0.300372	-0.449779	0.65287	0.729746	Cos7p
YDL247W	402.709	5.03484	0.320783	15.6955	1.62e-55	8.16e-53	alpha-glucoside permease
YDL246C	82.3075	2.08137	0.522968	3.97992	6.89e-05	0.000296321	L-iditol 2-dehydrogenase SOR2
YDL245C	89.706	2.16894	0.56925	3.81016	0.000138876	0.000548764	hexose transporter HXT15
YDL244W	75.0537	0.03698	0.365661	0.101132	0.919446	0.940197	4-amino-5-hydroxymethyl-2-methylpyrimidine phosphate synthase
YDL243C	5162.28	0.975558	0.364173	2.67883	0.00738797	0.0177785	putative aryl-alcohol dehydrogenase
YDL242W	65.9206	-0.815654	0.315783	-2.58295	0.00979581	0.022539	uncharacterized protein
YDL241W	771.035	-4.7558	0.507841	-9.36474	7.62e-21	3.65e-19	uncharacterized protein
YDL240W	491.595	-0.453873	0.212703	-2.13383	0.0328564	0.0635361	GTPase-activating protein LRG1
YDL239C	1300.82	-0.209085	0.257101	-0.813243	0.416079	0.51495	Ady3p
YDL238C	1071.65	-0.267262	0.237115	-1.12714	0.259683	0.353	guanine deaminase
YDL237W	883.797	-0.652813	0.261839	-2.49318	0.0126603	0.0280895	Aim6p
YDL236W	444.814	-1.34454	0.264178	-5.08953	3.59e-07	2.61e-06	4-nitrophenylphosphatase
YDL235C	416.245	-0.400333	0.176103	-2.27329	0.023009	0.0470166	Ypd1p
YDL234C	14785.2	-2.50839	0.393746	-6.37059	1.88e-10	2.51e-09	GTPase-activating protein GYP7
YDL233W	966.163	-1.30754	0.302073	-4.32856	1.5e-05	7.58e-05	Mfg1p
YDL232W	106.289	-0.858834	0.383421	-2.23992	0.0250959	0.0506627	olichyl-diphosphooligosaccharide--protein glycotransferase OST4
YDL231C	5124.85	0.376757	0.183073	2.05796	0.0395942	0.0738912	Bre4p
YDL230W	799.001	0.540395	0.149903	3.60495	0.000312207	0.0011232	tyrosine protein phosphatase PTP1
YDL229W	3139.75	-0.703513	0.265723	-2.64754	0.00810796	0.0192584	Hsp70 family ATPase SSB1
YDL227C	169.083	2.23353	0.331438	6.73893	1.6e-11	2.56e-10	Hop
YDL226C	449.827	-0.610502	0.227909	-2.67872	0.00739048	0.0177785	GTPase-activating protein GCS1
YDL225W	480.847	-1.22482	0.253724	-4.82737	1.38e-06	8.87e-06	septin SHS1
YDL224C	640.611	-0.532852	0.197512	-2.69783	0.0069794	0.0168704	Whi4p
YDL223C	18655.4	-1.58524	0.36171	-4.38263	1.17e-05	6.1e-05	Hbt1p
YDL222C	7757.1	-1.51905	0.433201	-3.50656	0.000453936	0.00157133	Fmp45p
YDL220C	644.352	0.718105	0.242426	2.96216	0.00305489	0.00829223	telomere-binding protein CDC13
YDL219W	149.635	1.00133	0.317721	3.1516	0.00162376	0.00480878	D-tyrosyl-tRNA(Tyr) deacylase
YDL218W	413.035	1.56524	0.435649	3.5929	0.000327016	0.00117158	uncharacterized protein
YDL217C	548.344	0.418743	0.257027	1.62918	0.103275	0.165383	translocation channel protein TIM22
YDL216C	388.344	0.595984	0.208965	2.85207	0.00434356	0.0111808	COP9 signalosome catalytic subunit RRI1
YDL215C	8625.1	0.482297	0.189736	2.54193	0.0110241	0.0249086	glutamate dehydrogenase (NAD(+))
YDL214C	1535.3	1.39598	0.214067	6.52122	6.97e-11	9.98e-10	serine/threonine protein kinase PRR2
YDL213C	274.43	0.916438	0.17944	5.1072	3.27e-07	2.39e-06	Nop6p
YDL212W	535.011	-0.56496	0.229795	-2.45854	0.0139504	0.0305136	Shr3p
YDL211C	46.7877	0.769841	0.332248	2.31707	0.0204999	0.0426121	uncharacterized protein
YDL210W	1469.25	0.523313	0.290572	1.80098	0.0717064	0.122236	Uga4p
YDL209C	218.267	-0.0623598	0.30296	-0.205835	0.83692	0.878008	Cwc2p
YDL208W	196.189	-0.233069	0.306847	-0.759561	0.447517	0.544136	snoRNA-binding protein NHP2
YDL207W	1165.98	-1.11058	0.220134	-5.04503	4.53e-07	3.23e-06	nucleoporin GLE1
YDL206W	3210.59	-1.7512	0.313153	-5.59216	2.24e-08	2.06e-07	Ycx1p
YDL205C	1228.58	-0.695074	0.220872	-3.14696	0.0016498	0.00487577	hydroxymethylbilane synthase
YDL204W	3246.96	-1.18654	0.307199	-3.86244	0.000112259	0.000456632	Rtn2p
YDL203C	839.661	0.312985	0.181616	1.72333	0.0848284	0.140587	Ack1p
YDL202W	271.698	0.324713	0.305106	1.06426	0.287211	0.382458	mitochondrial 54S ribosomal protein YmL11
YDL201W	282.698	0.773401	0.222843	3.4706	0.000519293	0.00177295	tRNA (guanine46-N7)-methyltransferase
YDL200C	187.763	1.43869	0.267511	5.37807	7.53e-08	6.13e-07	methylated-DNA--protein-cysteine methyltransferase
YDL199C	911.432	1.07181	0.186739	5.73965	9.49e-09	9.37e-08	uncharacterized protein
YDL198C	641.603	0.446622	0.240238	1.85908	0.0630159	0.109056	Ggc1p
YDL197C	1080.53	0.582774	0.231828	2.51382	0.0119432	0.0267248	Asf2p
YDL195W	5545.06	-0.846914	0.264594	-3.2008	0.00137045	0.00415199	Sec31p
YDL194W	964.018	-0.46511	0.299785	-1.55148	0.120787	0.187981	glucose sensor
YDL193W	452.29	-0.948956	0.182208	-5.2081	1.91e-07	1.46e-06	ditrans%2Cpolycis-polyprenyl diphosphate synthase
YDL192W	1600.26	-0.780969	0.245697	-3.17858	0.00147997	0.00443475	Arf family GTPase ARF1
YDL191W	1188.13	-0.286141	0.161634	-1.7703	0.0766776	0.129284	ribosomal 60S subunit protein L35A
YDL190C	1650.35	-0.86399	0.16356	-5.2824	1.27e-07	1.01e-06	ubiquitin-ubiquitin ligase UFD2
YDL189W	240.969	-0.644906	0.170055	-3.79234	0.000149236	0.000583166	Rbs1p
YDL188C	1665.78	-0.513856	0.318457	-1.61358	0.106618	0.169744	phosphoprotein phosphatase 2A catalytic subunit PPH22
YDL186W	158.152	-0.31673	0.311628	-1.01637	0.309452	0.405752	uncharacterized protein
YDL185W	20729.9	-0.370669	0.208784	-1.77537	0.0758367	0.128117	H(+)-transporting V1 sector ATPase subunit A
YDL184C	722.464	-0.604883	0.374025	-1.61723	0.10583	0.168801	ribosomal 60S subunit protein L41A
YDL183C	558.981	1.47878	0.363054	4.07317	4.64e-05	0.000207421	Mrx19p
YDL182W	3981.73	0.938746	0.328529	2.85742	0.00427103	0.0110035	homocitrate synthase LYS20
YDL181W	1093.13	0.0552627	0.338374	0.163319	0.870268	0.904178	ATPase inhibitor
YDL180W	1004.17	1.36219	0.246234	5.5321	3.16e-08	2.8e-07	Ait1p
YDL179W	219.295	0.798545	0.269615	2.96179	0.00305852	0.00829837	Pcl9p
YDL178W	878.915	-0.0215069	0.219997	-0.0977601	0.922123	0.941976	D-lactate dehydrogenase
YDL177C	132.495	-0.452543	0.313163	-1.44507	0.148438	0.222122	uncharacterized protein
YDL176W	686.638	-0.355717	0.239557	-1.4849	0.13757	0.208606	Gid12p
YDL175C	419.179	0.492261	0.158945	3.09704	0.00195462	0.00563566	TRAMP complex RNA-binding subunit
YDL174C	8674	1.02476	0.361023	2.83848	0.00453284	0.0116085	D-lactate dehydrogenase
YDL173W	1307.36	0.458686	0.273721	1.67574	0.0937885	0.152914	Par32p
YDL171C	34130.2	1.12963	0.132907	8.49943	1.91e-17	6.56e-16	glutamate synthase (NADH)
YDL170W	2112.69	1.36654	0.19386	7.04911	1.8e-12	3.17e-11	Uga3p
YDL169C	934.16	1.34093	0.232656	5.76357	8.24e-09	8.27e-08	Ugx2p
YDL168W	9325.86	-0.0706286	0.249209	-0.283411	0.776862	0.831357	bifunctional alcohol dehydrogenase/S-(hydroxymethyl)glutathione dehydrogenase
YDL167C	278.406	0.505759	0.259271	1.95069	0.0510933	0.0917974	Nrp1p
YDL166C	276.055	0.832569	0.302147	2.75551	0.0058601	0.0144547	nucleoside-triphosphatase
YDL165W	295.153	-0.132148	0.183133	-0.721592	0.470546	0.567441	CCR4-NOT core subunit CDC36
YDL164C	394.958	-0.954849	0.265693	-3.5938	0.000325889	0.00116824	DNA ligase (ATP) CDC9
YDL161W	400.229	-1.32592	0.427085	-3.10458	0.00190549	0.00551512	epsin
YDL160C-A	50.919	-0.25579	0.291759	-0.876717	0.38064	0.47906	Mhf2p
YDL160C	3314.84	0.867418	0.187803	4.61876	3.86e-06	2.26e-05	DExD/H-box ATP-dependent RNA helicase DHH1
YDL159W-A	27.4989	0.845443	0.523176	1.61598	0.106098	0.169095	uncharacterized protein
YDL159W	895.549	0.789578	0.180712	4.36927	1.25e-05	6.42e-05	mitogen-activated protein kinase kinase STE7
YDL157C	538.264	-0.0808957	0.423946	-0.190816	0.84867	0.888016	Dmo2p
YDL156W	195.925	-0.0437825	0.303288	-0.144359	0.885217	0.914977	Cmr1p
YDL155W	633.543	0.0570321	0.226906	0.251346	0.801546	0.851141	B-type cyclin CLB3
YDL154W	382.821	0.646759	0.1998	3.23703	0.00120781	0.0037191	MutS family protein MSH5
YDL153C	479.189	0.47081	0.24372	1.93177	0.0533879	0.0949854	rRNA-processing protein SAS10
YDL150W	150.588	-0.699666	0.204976	-3.4134	0.000641569	0.00213248	DNA-directed RNA polymerase III subunit C53
YDL149W	1802.1	0.186167	0.171361	1.08641	0.277299	0.372377	autophagy protein ATG9
YDL148C	242.585	0.161459	0.27446	0.58828	0.556344	0.647656	snoRNA-binding rRNA-processing protein NOP14
YDL147W	6117.65	0.745073	0.192907	3.86235	0.000112301	0.000456632	proteasome regulatory particle lid subunit RPN5
YDL146W	1267.39	1.80505	0.226076	7.98427	1.41e-15	3.94e-14	Ldb17p
YDL145C	3580.63	-0.925927	0.197051	-4.69892	2.62e-06	1.59e-05	coatomer subunit alpha
YDL144C	251.174	-1.06526	0.219875	-4.84485	1.27e-06	8.18e-06	uncharacterized protein
YDL143W	1193.17	-0.738873	0.154153	-4.79312	1.64e-06	1.04e-05	chaperonin-containing T-complex subunit CCT4
YDL142C	870.66	1.50184	0.2079	7.22383	5.05e-13	9.86e-12	cardiolipin synthase
YDL141W	1522.43	2.73449	0.21331	12.8193	1.28e-37	1.83e-35	biotin--[acetyl-CoA-carboxylase] ligase BPL1
YDL140C	14808.1	0.830912	0.13988	5.94019	2.85e-09	3.09e-08	DNA-directed RNA polymerase II core subunit RPO21
YDL139C	314.529	1.06406	0.16843	6.3175	2.66e-10	3.45e-09	Scm3p
YDL138W	1676.8	1.43191	0.320228	4.47154	7.77e-06	4.21e-05	glucose sensor
YDL137W	3577.26	0.093641	0.221157	0.423415	0.671993	0.744676	Arf family GTPase ARF2
YDL136W	1290.78	0.145453	0.205881	0.706492	0.479882	0.576279	ribosomal 60S subunit protein L35B
YDL135C	747.111	0.0348353	0.291157	0.119644	0.904765	0.930619	Rdi1p
YDL134C	2508.33	0.752946	0.179388	4.1973	2.7e-05	0.000127666	phosphoprotein phosphatase 2A catalytic subunit PPH21
YDL133C-A	870.55	-0.286658	0.290039	-0.988343	0.322985	0.420278	ribosomal 60S subunit protein L41B
YDL133W	1294.55	-0.675489	0.258635	-2.61174	0.00900819	0.0209427	Srf1p
YDL132W	2474.2	0.498229	0.200207	2.48857	0.0128258	0.0284149	cullin CDC53
YDL131W	1618.04	-0.123176	0.173648	-0.709342	0.478112	0.574726	homocitrate synthase LYS21
YDL130W-A	2277.6	1.8621	0.188703	9.86788	5.74e-23	3.2e-21	ATPase-binding protein
YDL130W	826.993	0.601041	0.219893	2.73334	0.00626962	0.0153331	ribosomal protein P1B
YDL129W	640.734	1.70331	0.216071	7.88314	3.19e-15	8.59e-14	uncharacterized protein
YDL128W	1437.49	-0.330465	0.161649	-2.04434	0.0409198	0.0760354	Vcx1p
YDL127W	338.011	1.20641	0.43392	2.78025	0.00543167	0.0135197	cyclin PCL2
YDL126C	28202.2	0.503747	0.184922	2.72411	0.00644744	0.0156979	AAA family ATPase CDC48
YDL125C	2525.64	-0.677153	0.177164	-3.82219	0.000132271	0.000525423	adenosine 5'-monophosphoramidase
YDL124W	6499.8	-0.574161	0.241431	-2.37816	0.0173994	0.0368667	aldo-keto reductase superfamily protein
YDL123W	1786.91	0.840047	0.220382	3.81177	0.000137974	0.000545615	Sna4p
YDL122W	3445.23	0.535165	0.248665	2.15215	0.0313854	0.0612065	ubiquitin-specific protease UBP1
YDL121C	164.921	0.767324	0.325279	2.35897	0.0183258	0.0385718	Exp1p
YDL120W	755.649	0.613687	0.220612	2.78174	0.00540678	0.0134745	ferroxidase
YDL119C	305.523	-0.505916	0.326404	-1.54997	0.121149	0.188398	Hem25p
YDL117W	553.861	-1.48728	0.267578	-5.55831	2.72e-08	2.46e-07	Cyk3p
YDL116W	574.754	-0.763314	0.303573	-2.51443	0.0119224	0.026688	Nup84p
YDL115C	2633.37	1.90002	0.197258	9.63219	5.85e-22	3.01e-20	Iwr1p
YDL114W	181.409	2.79801	0.415555	6.73318	1.66e-11	2.66e-10	short-chain dehydrogenase/reductase
YDL113C	2725.77	0.558843	0.202926	2.75393	0.00588844	0.0145059	Atg20p
YDL112W	589.649	-1.03242	0.27565	-3.74539	0.000180112	0.000686064	tRNA (guanosine(18)-2'-O)-methyltransferase
YDL111C	398.028	-0.353773	0.229066	-1.54441	0.122489	0.190187	exosome non-catalytic core subunit RRP42
YDL110C	3624.73	1.05688	0.548298	1.92757	0.0539084	0.0957983	Tma17p
YDL109C	521.659	-2.35169	0.273658	-8.59352	8.43e-18	2.97e-16	putative lipase
YDL108W	393.908	-1.66276	0.291119	-5.71164	1.12e-08	1.09e-07	TFIIH complex serine/threonine-protein kinase subunit KIN28
YDL107W	230.161	-0.434607	0.239229	-1.8167	0.0692632	0.118507	Mss2p
YDL106C	504.115	-0.659908	0.315418	-2.09217	0.0364235	0.0690648	Pho2p
YDL105W	186.626	-0.315533	0.248683	-1.26881	0.204507	0.289558	Smc5-Smc6 complex subunit NSE4
YDL104C	100.822	-0.705924	0.311777	-2.2642	0.0235619	0.0480163	putative N(6)-L-threonylcarbamoyladenine synthase
YDL103C	265.667	-1.01955	0.220785	-4.61786	3.88e-06	2.26e-05	UDP-N-acetylglucosamine diphosphorylase
YDL102W	661.544	-0.479298	0.249003	-1.92487	0.0542458	0.0963126	DNA-directed DNA polymerase delta POL3
YDL101C	239.397	-1.31079	0.345255	-3.79658	0.000146707	0.000574999	serine/threonine protein kinase DUN1
YDL100C	1219.55	-0.328824	0.23571	-1.39504	0.163004	0.239987	guanine nucleotide exchange factor GET3
YDL099W	446.513	0.785924	0.186822	4.2068	2.59e-05	0.000123287	Bug1p
YDL098C	321.772	1.42631	0.175611	8.12202	4.58e-16	1.35e-14	U4/U6-U5 snRNP complex subunit SNU23
YDL097C	2821.47	-0.0398226	0.154576	-0.257625	0.796696	0.848064	proteasome regulatory particle lid subunit RPN6
YDL095W	3290.94	-0.27551	0.144969	-1.90047	0.057372	0.10082	dolichyl-phosphate-mannose-protein mannosyltransferase PMT1
YDL093W	947.262	-0.110606	0.156453	-0.706961	0.479591	0.576159	putative dolichyl-phosphate-mannose-protein mannosyltransferase PMT5
YDL092W	201.712	-0.558645	0.262811	-2.12565	0.0335324	0.0645374	RNA-binding signal recognition particle subunit SRP14
YDL091C	750.769	-0.115826	0.202156	-0.572951	0.566678	0.656904	Ubx3p
YDL090C	401.829	-0.838932	0.158263	-5.30089	1.15e-07	9.16e-07	protein farnesyltransferase
YDL089W	781.934	-0.132568	0.30171	-0.43939	0.660379	0.735292	Nur1p
YDL088C	1952.91	0.857457	0.147431	5.81598	6.03e-09	6.16e-08	FG-nucleoporin ASM4
YDL087C	318.338	0.796153	0.367352	2.16727	0.0302139	0.0594026	Luc7p
YDL086W	708.43	-0.247846	0.557151	-0.444845	0.656432	0.732394	carboxymethylenebutenolidase
YDL085C-A	100.871	-0.0369319	0.584687	-0.0631653	0.949635	0.963943	uncharacterized protein
YDL085W	831.038	0.97438	0.235332	4.14044	3.47e-05	0.000159332	NADH-ubiquinone reductase (H(+)-translocating) NDE2
YDL084W	2149.58	-0.158302	0.163258	-0.969643	0.332225	0.42915	ATP-dependent RNA helicase SUB2
YDL083C	991.207	-0.150697	0.265473	-0.567654	0.57027	0.660329	ribosomal 40S subunit protein S16B
YDL082W	584.319	-0.453053	0.306303	-1.4791	0.139113	0.210521	ribosomal 60S subunit protein L13A
YDL081C	1116.09	-0.812826	0.258925	-3.13923	0.0016939	0.00498411	ribosomal protein P1A
YDL080C	656.559	-0.370752	0.231584	-1.60094	0.109391	0.173243	branched-chain-2-oxoacid decarboxylase THI3
YDL079C	2146.4	1.22823	0.285998	4.29456	1.75e-05	8.67e-05	putative serine/threonine protein kinase MRK1
YDL078C	2409.9	0.0555642	0.136004	0.408548	0.682872	0.753109	malate dehydrogenase MDH3
YDL077C	835.132	-1.04549	0.246649	-4.23878	2.25e-05	0.000108426	Vam6p
YDL076C	477.335	-0.894024	0.209345	-4.27058	1.95e-05	9.54e-05	Rxt3p
YDL075W	531.218	-0.540381	0.181083	-2.98416	0.00284359	0.00781372	ribosomal 60S subunit protein L31A
YDL074C	1490.27	0.64974	0.184876	3.51447	0.00044063	0.00153128	E3 ubiquitin-protein ligase BRE1
YDL073W	753.778	-0.0851376	0.167168	-0.509295	0.610546	0.694353	Ahk1p
YDL072C	2409.55	-0.619698	0.298361	-2.077	0.0378011	0.0710289	Yet3p
YDL070W	13717.1	1.62715	0.262666	6.19476	5.84e-10	7.16e-09	Bdf2p
YDL069C	1086.02	3.37994	0.268946	12.5673	3.19e-36	4.09e-34	Cbs1p
YDL067C	3721.06	1.11336	0.182744	6.09245	1.11e-09	1.3e-08	cytochrome c oxidase subunit VIIa
YDL066W	5391.43	0.542041	0.375745	1.44258	0.14914	0.222951	isocitrate dehydrogenase (NADP(+)) IDP1
YDL065C	1970.02	2.27324	0.149581	15.1974	3.68e-52	1.58e-49	Pex19p
YDL064W	1021.36	2.77314	0.183245	15.1335	9.74e-52	3.91e-49	E2 SUMO-conjugating protein UBC9
YDL063C	299.847	-0.046485	0.408496	-0.113795	0.9094	0.933819	Syo1p
YDL061C	328.184	-0.176369	0.184014	-0.958453	0.337834	0.435146	ribosomal 40S subunit protein S29B
YDL060W	362.195	-0.553929	0.223608	-2.47723	0.0132406	0.0292048	Tsr1p
YDL059C	120.073	-1.07196	0.279545	-3.83465	0.000125741	0.000501799	Rad59p
YDL058W	1457.24	-0.297081	0.182132	-1.63113	0.102863	0.164941	Uso1p
YDL057W	332.67	-1.59148	0.336824	-4.72497	2.3e-06	1.42e-05	uncharacterized protein
YDL056W	820.167	-0.392481	0.200623	-1.95631	0.0504288	0.0908201	transcription factor MBP1
YDL055C	2899.88	-1.07118	0.176177	-6.08013	1.2e-09	1.39e-08	mannose-1-phosphate guanylyltransferase
YDL054C	3205.24	1.61696	0.414323	3.90265	9.51e-05	0.000393407	Mch1p
YDL053C	3228.47	1.53802	0.223274	6.88851	5.64e-12	9.57e-11	Pbp4p
YDL052C	501.071	-0.0834073	0.202925	-0.411025	0.681054	0.751694	1-acylglycerol-3-phosphate O-acyltransferase SLC1
YDL051W	318.025	-0.390905	0.274542	-1.42384	0.154492	0.229585	Lhp1p
YDL049C	198.089	0.616864	0.374781	1.64593	0.0997778	0.161023	Knh1p
YDL048C	3309.9	0.157979	0.196341	0.804613	0.421043	0.519281	Stp4p
YDL047W	1569.34	0.316773	0.257422	1.23056	0.218487	0.305903	type 2A-related serine/threonine-protein phosphatase SIT4
YDL046W	2100.24	1.07517	0.173249	6.20594	5.44e-10	6.74e-09	sterol transporter
YDL045W-A	358.396	0.804171	0.208956	3.84853	0.000118831	0.000480586	mitochondrial 37S ribosomal protein YmS-T
YDL045C	358.01	-0.145096	0.229445	-0.63238	0.527139	0.62066	FMN adenylyltransferase
YDL044C	321.582	0.972767	0.23145	4.20292	2.63e-05	0.000125023	Mtf2p
YDL043C	194.531	1.78262	0.386929	4.6071	4.08e-06	2.36e-05	Prp11p
YDL042C	336.285	1.62319	0.203433	7.97901	1.48e-15	4.1e-14	NAD-dependent histone deacetylase SIR2
YDL040C	1099.08	-0.411056	0.21554	-1.9071	0.0565079	0.0995372	peptide alpha-N-acetyltransferase complex A subunit NAT1
YDL039C	3558.82	0.0527446	0.89953	0.0586358	0.953242	0.965743	pheromone-regulated protein PRM7
YDL037C	2705.86	-0.269384	0.935053	-0.288095	0.773274	0.827811	Bsc1p
YDL036C	643.03	0.77112	0.462107	1.6687	0.0951762	0.154883	pseudouridine synthase PUS9
YDL035C	2037.9	0.230121	0.143985	1.59823	0.109992	0.174012	Gpr1p
YDL033C	512.593	0.400468	0.189826	2.10966	0.0348875	0.0666557	tRNA-5-taurinomethyluridine 2-sulfurtransferase
YDL031W	742.21	0.209814	0.206047	1.01828	0.308544	0.40472	putative ATP-dependent RNA helicase DBP10
YDL030W	542.737	0.559001	0.29263	1.91027	0.0560989	0.0989903	SF3a splicing factor complex subunit PRP9
YDL029W	1366.07	-0.709798	0.252108	-2.81546	0.00487078	0.0123637	actin-related protein 2
YDL028C	1164.13	0.574359	0.194472	2.95343	0.00314263	0.00848074	serine/threonine/tyrosine protein kinase MPS1
YDL027C	1201.25	0.496269	0.154195	3.21845	0.00128884	0.0039424	Mrx9p
YDL025C	4065.21	1.17048	0.151531	7.72435	1.12e-14	2.83e-13	putative serine/threonine protein kinase RTK1
YDL024C	1390.06	0.501543	0.250622	2.00119	0.0453722	0.0829277	putative acid phosphatase DIA3
YDL022C-A	267.345	0.677026	0.356554	1.8988	0.0575905	0.101119	uncharacterized protein
YDL022W	13348.8	-2.1236	0.397795	-5.33842	9.38e-08	7.56e-07	glycerol-3-phosphate dehydrogenase (NAD(+)) GPD1
YDL021W	2064.5	-0.463283	0.286653	-1.61618	0.106055	0.169071	phosphoglycerate mutase family protein GPM2
YDL020C	20048.5	1.21363	0.231979	5.23163	1.68e-07	1.3e-06	stress-regulated transcription factor RPN4
YDL019C	7837.07	-0.415967	0.285136	-1.45884	0.14461	0.217638	oxysterol-binding protein related protein OSH2
YDL018C	225.447	0.178741	0.201899	0.885296	0.375997	0.474613	Erp3p
YDL017W	197.72	-0.15075	0.245399	-0.614307	0.539013	0.631678	serine/threonine protein kinase CDC7
YDL015C	1280.78	-1.00578	0.215184	-4.67404	2.95e-06	1.78e-05	trans-2-enoyl-CoA reductase (NADPH) TSC13
YDL014W	766.307	-0.286548	0.358896	-0.798415	0.42463	0.522528	rRNA methyltransferase NOP1
YDL013W	1108.3	-0.593842	0.247376	-2.40057	0.0163696	0.0349923	SUMO-targeted ubiquitin ligase complex subunit SLX5
YDL012C	591.787	-2.02606	0.467691	-4.33205	1.48e-05	7.47e-05	uncharacterized protein
YDL010W	1894.08	0.209996	0.36041	0.582658	0.560124	0.651101	glutathione-disulfide reductase GRX6
YDL009C	1137.53	-0.00503317	0.357763	-0.0140685	0.988775	0.991078	uncharacterized protein
YDL008W	407.704	0.250425	0.199559	1.25489	0.209518	0.295404	anaphase promoting complex subunit 11
YDL007C-A	10.5347	0.91178	0.761681	1.19706	0.231282	0.321056	uncharacterized protein
YDL007W	4686.19	0.915671	0.225331	4.06367	4.83e-05	0.000214995	proteasome regulatory particle base subunit RPT2
YDL006W	642.967	0.568487	0.261889	2.17071	0.0299528	0.0589855	type 2C protein phosphatase PTC1
YDL005C	842.523	0.636073	0.212516	2.99305	0.002762	0.0076208	Med2p
YDL004W	1860.28	-0.487807	0.405247	-1.20373	0.228695	0.317978	F1F0 ATP synthase subunit delta
YDL003W	88.8518	0.170326	0.248774	0.684663	0.493556	0.589178	kleisin alpha
YDL002C	334.103	-0.242996	0.153604	-1.58196	0.113659	0.178687	Nhp10p
YDL001W	333.081	0.33275	0.245406	1.35592	0.175126	0.253769	Rmd1p
YDR001C	12395.2	-0.21143	0.153296	-1.37923	0.167823	0.245521	alpha%2Calpha-trehalase NTH1
YDR002W	2201.13	-0.398925	0.244087	-1.63436	0.102184	0.164115	Ran GTPase-binding protein YRB1
YDR003W	1202.97	0.678022	0.151488	4.47575	7.61e-06	4.14e-05	Rcr2p
YDR003W-A	599.527	0.315788	0.262665	1.20225	0.229267	0.318553	uncharacterized protein
YDR004W	954.697	0.686677	0.334549	2.05255	0.0401167	0.0747274	putative DNA-dependent ATPase RAD57
YDR005C	930.34	-0.220199	0.180424	-1.22045	0.222295	0.310225	RNA polymerase III-inhibiting protein MAF1
YDR006C	2561.14	-0.262897	0.180159	-1.45925	0.144497	0.217521	Sok1p
YDR007W	499.277	0.188527	0.245595	0.767634	0.442705	0.539482	phosphoribosylanthranilate isomerase TRP1
YDR009W	398.92	-0.812476	0.383306	-2.11966	0.034035	0.0653169	transcriptional regulator GAL3
YDR010C	46.4438	-0.327051	0.424671	-0.770128	0.441224	0.538331	uncharacterized protein
YDR011W	13947.3	0.988518	0.255687	3.86612	0.000110581	0.00045116	ATP-binding cassette transporter SNQ2
YDR012W	1912.02	-1.10107	0.294945	-3.73315	0.000189102	0.000718041	ribosomal 60S subunit protein L4B
YDR013W	140.105	0.50451	0.266615	1.89228	0.0584543	0.10233	DNA replication protein PSF1
YDR014W	309.764	-0.827	0.231175	-3.57737	0.000347064	0.00123426	Rad61p
YDR014W-A	9.6511	-0.830353	0.909015	-0.913464	0.360998	0.459911	Hed1p
YDR016C	84.0531	-0.855821	0.35593	-2.40446	0.0161962	0.0346831	Dad1p
YDR017C	1516.1	-0.13708	0.16294	-0.841291	0.400185	0.499072	inositol polyphosphate kinase KCS1
YDR018C	788.426	-0.00305428	0.270392	-0.0112958	0.990987	0.992965	putative acyltransferase
YDR019C	1120.99	0.0814668	0.296121	0.275113	0.78323	0.836187	glycine decarboxylase subunit T
YDR020C	215.545	0.364465	0.269182	1.35398	0.175744	0.254392	putative uridine kinase DAS2
YDR021W	211.129	0.581937	0.234829	2.47813	0.0132072	0.0291419	ATP-dependent RNA helicase FAL1
YDR022C	340.335	-0.131354	0.295236	-0.444911	0.656384	0.732394	Atg31p
YDR023W	1681.09	-1.34061	0.335307	-3.99816	6.38e-05	0.000275952	serine--tRNA ligase SES1
YDR025W	713.33	-0.241998	0.258244	-0.93709	0.348712	0.446354	ribosomal 40S subunit protein S11A
YDR026C	747.382	0.832331	0.179854	4.6278	3.7e-06	2.17e-05	Nsi1p
YDR027C	2584.38	1.17495	0.240804	4.8793	1.06e-06	6.99e-06	Vps54p
YDR028C	5503.81	0.742397	0.171232	4.33563	1.45e-05	7.36e-05	protein phosphatase regulator REG1
YDR029W	650.828	1.03123	0.176057	5.85735	4.7e-09	4.88e-08	uncharacterized protein
YDR030C	1837.74	0.818064	0.228506	3.58006	0.000343517	0.0012227	Rad28p
YDR031W	514.98	-0.239524	0.336016	-0.712834	0.475949	0.572583	Mix14p
YDR032C	2261.51	-0.607181	0.285934	-2.1235	0.0337122	0.0648211	flavodoxin-like fold family protein
YDR033W	6297.73	0.297137	0.214691	1.38402	0.166353	0.243938	Mrh1p
YDR034C	2924.14	-0.138346	0.277303	-0.498897	0.617852	0.70024	Lys14p
YDR034C-D	12297.6	-2.07088	0.31878	-6.49627	8.23e-11	1.17e-09	gag-pol fusion protein
YDR034C-C	3574.88	-2.53043	0.349648	-7.2371	4.58e-13	9.03e-12	gag protein
YDR034C-A	171.872	-0.639223	0.438952	-1.45625	0.145324	0.218493	uncharacterized protein
YDR034W-B	605.543	-2.13598	0.446936	-4.77916	1.76e-06	1.11e-05	uncharacterized protein
YDR035W	4006.15	0.640272	0.113255	5.65338	1.57e-08	1.48e-07	3-deoxy-7-phosphoheptulonate synthase ARO3
YDR036C	1353.49	-0.849193	0.236693	-3.58775	0.000333548	0.00119356	3-hydroxyisobutyryl-CoA hydrolase
YDR037W	1866.16	-0.816426	0.273128	-2.98917	0.00279735	0.00770774	lysine--tRNA ligase KRS1
YDR038C	3374.74	-1.05908	0.227208	-4.66127	3.14e-06	1.87e-05	putative Na(+)-exporting P-type ATPase ENA5
YDR039C	2432.51	-0.812641	0.24314	-3.34227	0.00083095	0.00268632	Na(+)-exporting P-type ATPase ENA2
YDR040C	3059.22	-0.584751	0.242421	-2.41213	0.0158598	0.0340596	Na(+)/Li(+)-exporting P-type ATPase ENA1
YDR041W	524.872	-0.269237	0.197318	-1.36448	0.172415	0.250718	mitochondrial 37S ribosomal protein RSM10
YDR042C	265.458	-0.676221	0.201469	-3.35645	0.000789505	0.00257304	uncharacterized protein
YDR043C	4739.85	0.130747	0.343819	0.380278	0.703739	0.770512	transcriptional regulator NRG1
YDR044W	7647	-0.622263	0.241015	-2.58184	0.00982758	0.0226034	coproporphyrinogen oxidase
YDR045C	154.057	-0.895555	0.284472	-3.14813	0.00164316	0.00485853	DNA-directed RNA polymerase III core subunit RPC11
YDR046C	195.697	0.0997903	0.241986	0.412381	0.68006	0.751108	amino acid transporter BAP3
YDR047W	827.655	-0.589317	0.197514	-2.98367	0.00284812	0.00782144	uroporphyrinogen decarboxylase HEM12
YDR049W	412.422	-0.37289	0.258261	-1.44385	0.148781	0.222581	Vms1p
YDR050C	13079	-1.20197	0.315718	-3.80709	0.000140609	0.000554524	triose-phosphate isomerase TPI1
YDR051C	655.258	0.0638997	0.269415	0.237179	0.812518	0.858999	acid phosphatase DET1
YDR052C	1217.65	0.847277	0.196183	4.31881	1.57e-05	7.9e-05	protein serine/threonine kinase activating protein DBF4
YDR054C	2695.89	1.05225	0.22673	4.64098	3.47e-06	2.05e-05	SCF E2 ubiquitin-protein ligase catalytic subunit CDC34
YDR055W	22072.8	0.439256	0.368357	1.19247	0.233076	0.322957	Pst1p
YDR056C	1357.46	1.53088	0.197917	7.73497	1.03e-14	2.63e-13	Emc10p
YDR057W	1855.94	1.97917	0.15106	13.1019	3.21e-39	5.87e-37	Yos9p
YDR058C	434.21	-0.0675346	0.238632	-0.283007	0.777171	0.831524	triglyceride lipase
YDR059C	1048.02	0.496896	0.258518	1.92209	0.0545942	0.0968457	E2 ubiquitin-conjugating protein UBC5
YDR060W	652.538	-0.293754	0.220122	-1.3345	0.182038	0.262369	RNA-binding ribosome biosynthesis protein MAK21
YDR061W	1289.23	-0.322732	0.335546	-0.96181	0.336145	0.433286	uncharacterized protein
YDR062W	2018.75	-0.568243	0.193606	-2.93505	0.00333489	0.00892761	serine C-palmitoyltransferase LCB2
YDR063W	306.577	-0.672913	0.201912	-3.33271	0.00086006	0.00277003	Aim7p
YDR064W	1067.27	-0.971453	0.342918	-2.8329	0.00461277	0.0117782	ribosomal 40S subunit protein S13
YDR065W	260.616	0.190607	0.304739	0.625475	0.531659	0.62464	Rrg1p
YDR066C	151.052	-0.00117978	0.312879	-0.00377071	0.996991	0.997632	putative protein-serine/threonine phosphatase
YDR067C	335.194	-0.209289	0.182886	-1.14437	0.25247	0.344985	protein-tyrosine-phosphatase
YDR068W	638.137	0.985273	0.178295	5.52609	3.27e-08	2.88e-07	Dos2p
YDR069C	4276.75	1.39625	0.198606	7.03025	2.06e-12	3.62e-11	ubiquitin-specific protease DOA4
YDR070C	3188.83	0.722762	0.31523	2.29281	0.0218589	0.0450024	Fmp16p
YDR071C	470.945	-1.05203	0.349143	-3.01317	0.00258537	0.00722943	polyamine acetyltransferase
YDR072C	4018.11	-1.43974	0.318478	-4.52069	6.16e-06	3.4e-05	inositolphosphotransferase
YDR073W	860.196	0.365154	0.25711	1.42023	0.155542	0.230975	Snf11p
YDR074W	36975.5	-1.49992	0.355666	-4.21721	2.47e-05	0.000118482	trehalose-phosphatase TPS2
YDR075W	318.904	1.01815	0.281408	3.61806	0.000296821	0.00107168	phosphoprotein phosphatase PP4 catalytic subunit PPH3
YDR076W	587.443	1.18134	0.258716	4.56617	4.97e-06	2.81e-05	putative DNA-dependent ATPase RAD55
YDR077W	112957	1.4846	0.300913	4.93363	8.07e-07	5.43e-06	Sed1p
YDR078C	495.591	1.22132	0.280432	4.35515	1.33e-05	6.79e-05	Shu2p
YDR079W	740.214	0.547775	0.247498	2.21325	0.0268807	0.0536191	Pet100p
YDR079C-A	276.743	0.0797662	0.233061	0.342254	0.732159	0.793952	TFIIH complex subunit TFB5
YDR080W	867.676	-0.0629342	0.23775	-0.264707	0.791235	0.843164	Vps41p
YDR081C	637.219	-0.126631	0.170255	-0.743773	0.457014	0.553449	Pdc2p
YDR082W	392.18	-0.652452	0.21755	-2.99908	0.00270792	0.00750767	Stn1p
YDR083W	217.119	0.367345	0.265639	1.38287	0.166704	0.244275	25S rRNA (adenine645-N1)-methyltransferase
YDR084C	329.021	-0.146136	0.218085	-0.67009	0.5028	0.597726	Tvp23p
YDR085C	2608.43	-0.0559519	0.255095	-0.219338	0.826387	0.869076	Afr1p
YDR086C	580.706	-0.296267	0.21024	-1.40918	0.158781	0.234905	translocon subunit SSS1
YDR087C	203.359	0.949367	0.224213	4.23421	2.29e-05	0.000110566	Rrp1p
YDR088C	727.922	1.78569	0.214594	8.32127	8.7e-17	2.75e-15	mRNA splicing protein SLU7
YDR089W	1398.38	0.509935	0.159873	3.18963	0.00142455	0.00429003	Vtc5p
YDR090C	1696.57	1.3721	0.233914	5.86584	4.47e-09	4.64e-08	Ilt1p
YDR091C	1195.37	-0.781347	0.178183	-4.38509	1.16e-05	6.04e-05	Fe-S cluster-binding ribosome biosynthesis protein
YDR092W	876.885	1.15162	0.210994	5.45806	4.81e-08	4.03e-07	E2 ubiquitin-conjugating protein UBC13
YDR093W	3516.88	0.105277	0.167732	0.627652	0.530232	0.623449	aminophospholipid-translocating P4-type ATPase DNF2
YDR096W	6412.98	1.16702	0.249921	4.66955	3.02e-06	1.81e-05	histone demethylase GIS1
YDR097C	1125.32	0.805376	0.172682	4.66392	3.1e-06	1.85e-05	mismatch repair ATPase MSH6
YDR098C	518.424	-0.450936	0.137967	-3.26842	0.00108149	0.00340137	monothiol glutaredoxin GRX3
YDR098C-B	4892.96	-0.977094	0.328903	-2.97076	0.00297061	0.00809994	gag-pol fusion protein
YDR098C-A	1227.19	-0.783609	0.358168	-2.18783	0.0286822	0.0567616	gag protein
YDR099W	8537.53	0.870654	0.159166	5.47009	4.5e-08	3.8e-07	14-3-3 family protein BMH2
YDR100W	417.764	1.03943	0.205677	5.05373	4.33e-07	3.1e-06	Tvp15p
YDR101C	285.561	-0.947513	0.491013	-1.92971	0.0536424	0.0953819	putative hydrolase
YDR102C	87.615	1.60601	0.472101	3.40184	0.000669337	0.00221495	uncharacterized protein
YDR103W	582.763	1.58876	0.363548	4.37015	1.24e-05	6.4e-05	Ste5p
YDR104C	758.974	-0.105369	0.174215	-0.604823	0.545296	0.637554	Spo71p
YDR105C	2075.09	0.373122	0.155851	2.3941	0.0166614	0.0355278	Tms1p
YDR106W	58.1147	0.450998	0.292193	1.54349	0.122711	0.190484	Arp10p
YDR107C	548.444	-0.965588	0.260482	-3.70693	0.000209785	0.00078666	Tmn2p
YDR108W	289.13	-0.913589	0.237956	-3.83932	0.000123378	0.00049466	Trs85p
YDR109C	590.421	-0.527798	0.169232	-3.11879	0.00181596	0.00528901	putative phosphotransferase
YDR110W	529.599	0.853868	0.286203	2.98344	0.0028503	0.00782144	replication fork barrier binding protein FOB1
YDR111C	559.509	-0.848865	0.223974	-3.79002	0.000150637	0.000586774	alanine transaminase ALT2
YDR113C	237.906	1.12764	0.249825	4.51373	6.37e-06	3.51e-05	securin
YDR114C	195.767	0.178755	0.262103	0.682004	0.495236	0.590716	uncharacterized protein
YDR115W	394.801	-0.0983458	0.267662	-0.367425	0.713302	0.777701	putative mitochondrial 54S ribosomal protein
YDR116C	695.542	0.399326	0.225136	1.77371	0.0761114	0.128509	mitochondrial 54S ribosomal protein MRPL1
YDR117C	332.269	-0.4401	0.198645	-2.21552	0.0267247	0.0533785	Tma64p
YDR118W	328.876	0.443597	0.238102	1.86306	0.062454	0.10827	anaphase promoting complex subunit 4
YDR119W	1138.21	0.655894	0.382294	1.71568	0.0862207	0.14262	Vba4p
YDR119W-A	4551.62	0.330996	0.347441	0.952666	0.340759	0.438389	Cox26p
YDR120C	416.69	0.285723	0.304322	0.938885	0.34779	0.445532	tRNA (guanine26-N2)-dimethyltransferase
YDR121W	348.034	0.675836	0.172145	3.92596	8.64e-05	0.000360491	DNA polymerase epsilon noncatalytic subunit
YDR122W	4059.41	0.604578	0.214382	2.82009	0.00480096	0.012207	serine/threonine protein kinase KIN1
YDR123C	417.355	-0.522734	0.323563	-1.61555	0.106191	0.169194	Ino2p
YDR124W	437.738	-0.586472	0.174311	-3.36452	0.000766764	0.00250299	uncharacterized protein
YDR125C	396.842	-0.833509	0.215444	-3.8688	0.000109374	0.000446536	alpha/beta hydrolase family protein
YDR126W	250.892	0.226997	0.192202	1.18103	0.237589	0.328299	palmitoyltransferase SWF1
YDR127W	3900.3	-0.477181	0.259091	-1.84175	0.0655114	0.112792	pentafunctional protein ARO1p
YDR128W	1390.88	0.245062	0.143697	1.70541	0.0881184	0.145241	Mtc5p
YDR129C	10355.3	-1.13559	0.36878	-3.07931	0.00207479	0.00593389	fimbrin
YDR130C	305.334	0.225471	0.200319	1.12556	0.260353	0.353831	Fin1p
YDR131C	231.119	-0.502516	0.234458	-2.14331	0.0320885	0.0623759	uncharacterized protein
YDR132C	334.379	-0.513773	0.198173	-2.59255	0.00952676	0.0220039	Mrx16p
YDR134C	4061.35	-1.09576	0.238681	-4.59091	4.41e-06	2.53e-05
YDR135C	5833.22	0.236432	0.172963	1.36695	0.171642	0.249814	ATP-binding cassette glutathione S-conjugate transporter YCF1
YDR137W	773.898	1.04383	0.221726	4.70775	2.5e-06	1.53e-05	Rgp1p
YDR138W	1116.85	-0.0395981	0.270578	-0.146346	0.883648	0.913826	Hpr1p
YDR139C	503.699	0.935726	0.196966	4.75069	2.03e-06	1.26e-05	NEDD8 family protein RUB1
YDR140W	552.522	0.275435	0.256191	1.07511	0.282324	0.377335	S-adenosylmethionine-dependent methyltransferase
YDR141C	2479.29	-1.55031	0.264197	-5.868	4.41e-09	4.59e-08	Dop1p
YDR142C	380.831	-0.40657	0.215381	-1.88768	0.0590688	0.103233	Pex7p
YDR143C	748.566	0.447964	0.214999	2.08357	0.0371997	0.07014	ubiquitin-protein ligase SAN1
YDR144C	79.3577	-1.09791	0.328959	-3.33754	0.000845246	0.00272815	aspartyl protease
YDR145W	1118.58	0.547999	0.18453	2.96971	0.00298083	0.00811356	Taf12p
YDR146C	83.3033	-0.368149	0.449431	-0.819145	0.412704	0.511719	DNA-binding transcription factor SWI5
YDR147W	481.371	-1.39671	0.266972	-5.23165	1.68e-07	1.3e-06	bifunctional choline kinase/ethanolamine kinase EKI1
YDR148C	3924.64	0.0806388	0.171217	0.470973	0.63766	0.716624	alpha-ketoglutarate dehydrogenase KGD2
YDR150W	8403.59	0.320587	0.170556	1.87966	0.0601543	0.104934	Num1p
YDR151C	732.429	0.519684	0.173967	2.98725	0.00281502	0.00774933	putative mRNA-binding protein CTH1
YDR152W	682.121	0.489992	0.155771	3.14559	0.00165753	0.00489382	Gir2p
YDR153C	676.803	-0.350867	0.20985	-1.67199	0.0945263	0.15395	Ent5p
YDR155C	9385.94	-0.474329	0.261169	-1.81618	0.0693431	0.118576	peptidylprolyl isomerase CPR1
YDR156W	366.842	-0.654785	0.412066	-1.58903	0.112053	0.176716	DNA-directed RNA polymerase I subunit RPA14
YDR157W	221.936	0.364156	0.294071	1.23832	0.215596	0.302557	uncharacterized protein
YDR158W	2300.69	-0.52576	0.210622	-2.49623	0.0125522	0.0279112	aspartate-semialdehyde dehydrogenase
YDR159W	1196.59	-1.24465	0.29607	-4.2039	2.62e-05	0.000124584	Sac3p
YDR160W	1096.73	0.134858	0.126655	1.06476	0.286983	0.382348	Ssy1p
YDR161W	240.691	-0.62358	0.241975	-2.57704	0.00996513	0.0228326	Acl4p
YDR162C	273.352	0.218811	0.221207	0.989168	0.322581	0.419934	Nbp2p
YDR163W	240.381	0.692737	0.28136	2.4621	0.0138124	0.0302558	U2-type spliceosomal complex subunit CWC15
YDR164C	501.558	-1.17561	0.217402	-5.40752	6.39e-08	5.28e-07	Sec1p
YDR165W	358.305	0.180252	0.360348	0.500218	0.616922	0.69958	Trm82p
YDR166C	1174.3	-0.197004	0.325271	-0.605661	0.54474	0.637033	exocyst subunit SEC5
YDR167W	248.993	-0.406133	0.286852	-1.41583	0.156827	0.23271	Taf10p
YDR168W	2023.55	-0.721903	0.312226	-2.31211	0.0207714	0.0430436	Cdc37p
YDR169C	1548.22	0.47589	0.244272	1.9482	0.0513911	0.0921697	Stb3p
YDR169C-A	91.0276	-0.0914332	0.296886	-0.307974	0.758102	0.814787	uncharacterized protein
YDR170C	4499.68	-1.47825	0.241099	-6.13129	8.72e-10	1.05e-08	Arf family guanine nucleotide exchange factor SEC7
YDR170W-A	819.346	-1.89989	0.261043	-7.2781	3.39e-13	6.8e-12	gag protein
YDR171W	9751.53	-0.143549	0.37752	-0.380241	0.703766	0.770512	heat shock protein HSP42
YDR172W	1399.3	-0.701694	0.185866	-3.77527	0.000159836	0.000619005	translation termination factor GTPase eRF3
YDR173C	2936.79	2.3676	0.193805	12.2164	2.54e-34	2.95e-32	inositol polyphosphate multikinase
YDR174W	1214.69	-0.751665	0.225907	-3.32731	0.000876873	0.00281598	Hmo1p
YDR175C	676.921	-0.170904	0.164622	-1.03816	0.299195	0.39507	mitochondrial 37S ribosomal protein RSM24
YDR176W	865.589	0.141376	0.221998	0.636833	0.524234	0.617723	histone acetyltransferase NGG1
YDR177W	2219.36	1.51718	0.167753	9.04418	1.51e-19	6.4e-18	E2 ubiquitin-conjugating protein UBC1
YDR178W	4558.07	0.196451	0.318793	0.616232	0.537741	0.630434	succinate dehydrogenase membrane anchor subunit SDH4
YDR179C	315.279	1.74879	0.284708	6.14242	8.13e-10	9.81e-09	Csn9p
YDR179W-A	389.239	0.937053	0.224119	4.18106	2.9e-05	0.000135964	Nvj3p
YDR180W	829.124	1.12566	0.169122	6.65588	2.82e-11	4.3e-10	cohesin-loading factor complex subunit SCC2
YDR181C	252.811	-1.05179	0.190461	-5.52235	3.34e-08	2.94e-07	Sas4p
YDR182W	911.266	-0.425793	0.195103	-2.1824	0.0290799	0.0575108	putative lipid phosphatase CDC1
YDR182W-A	114.197	0.849091	0.309671	2.74191	0.00610823	0.014987	uncharacterized protein
YDR183W	204.949	0.299241	0.327959	0.912434	0.36154	0.460504	Plp1p
YDR184C	379.32	1.66859	0.274009	6.08955	1.13e-09	1.32e-08	Atc1p
YDR185C	927.871	1.11184	0.224447	4.9537	7.28e-07	4.94e-06	Ups3p
YDR186C	8253	1.32636	0.173187	7.65854	1.88e-14	4.57e-13	Snd1p
YDR188W	4860.1	0.77234	0.167451	4.61234	3.98e-06	2.31e-05	chaperonin-containing T-complex subunit CCT6
YDR189W	1081.14	-0.0901846	0.233483	-0.386257	0.699306	0.766882	syntaxin-binding protein
YDR190C	1498.77	0.478375	0.220287	2.1716	0.0298857	0.0588784	RuvB family ATP-dependent DNA helicase pontin
YDR191W	102.033	-1.4403	0.291544	-4.94025	7.8e-07	5.26e-06	NAD-dependent histone deacetylase HST4
YDR192C	171.217	-1.67183	0.326639	-5.11827	3.08e-07	2.27e-06	FG-nucleoporin NUP42
YDR194C	2471.65	0.556726	0.149655	3.72007	0.000199166	0.000750577	ATP-dependent RNA helicase
YDR194W-A	4.3762	-1.95043	1.08078	-1.80466	0.0711287	0.121388	uncharacterized protein
YDR195W	962.929	1.21958	0.126157	9.66722	4.16e-22	2.18e-20	RNA-processing protein REF2
YDR196C	1010.92	0.210076	0.274097	0.766427	0.443422	0.540247	putative dephospho-CoA kinase
YDR197W	397.602	0.139011	0.310084	0.448302	0.653935	0.73069	Cbs2p
YDR198C	178.125	-0.204386	0.259989	-0.786135	0.431788	0.529391	protein-lysine N-methyltransferase
YDR200C	988.824	-0.00921457	0.249141	-0.0369854	0.970497	0.9796	Vps64p
YDR201W	110.142	-0.35173	0.335338	-1.04888	0.294233	0.389852	Spc19p
YDR202C	653.823	-0.78881	0.178903	-4.40914	1.04e-05	5.45e-05	Rav2p
YDR204W	743.011	-0.914374	0.231323	-3.9528	7.72e-05	0.000325719	ubiquinone biosynthesis protein COQ4
YDR205W	705.009	-0.733307	0.15546	-4.71702	2.39e-06	1.47e-05	metal cation transporter MSC2
YDR206W	1098.2	0.0899223	0.151152	0.594915	0.5519	0.643777	Ebs1p
YDR207C	616.248	0.0549757	0.250103	0.219812	0.826017	0.868839	DNA-binding transcriptional regulator UME6
YDR208W	1879.89	-0.116862	0.149034	-0.784128	0.432965	0.530187	1-phosphatidylinositol-4-phosphate 5-kinase
YDR209C	1522.95	-3.0337	0.483386	-6.27593	3.48e-10	4.45e-09	uncharacterized protein
YDR210W	1026.62	-2.94917	0.538016	-5.48156	4.22e-08	3.57e-07	uncharacterized protein
YDR210W-B	9338.9	-0.837682	0.301948	-2.77426	0.0055328	0.0137317	gag-pol fusion protein
YDR210W-A	3785.07	-0.723709	0.293768	-2.46354	0.0137572	0.0301567	gag protein
YDR210C-D	4843.71	-1.04959	0.3219	-3.26063	0.00111166	0.00347139	gag-pol fusion protein
YDR210C-C	1092.21	-0.915305	0.348298	-2.62793	0.0085905	0.0201581	gag protein
YDR211W	912.33	-0.447042	0.177112	-2.52406	0.0116007	0.0260647	translation initiation factor eIF2B catalytic subunit epsilon
YDR212W	2183.07	-0.293087	0.192495	-1.52257	0.127867	0.197015	chaperonin-containing T-complex alpha subunit TCP1
YDR213W	6369.48	-0.0191184	0.362307	-0.0527685	0.957916	0.969663	Upc2p
YDR214W	3035.4	-0.14473	0.222214	-0.651311	0.514845	0.609042	Aha1p
YDR215C	1108.42	0.989683	0.338137	2.92686	0.00342398	0.00912556	uncharacterized protein
YDR216W	9504.95	0.426621	0.21885	1.94938	0.0512505	0.0920248	DNA-binding transcription factor ADR1
YDR217C	1274.25	1.27617	0.210097	6.07417	1.25e-09	1.44e-08	chromatin-binding protein RAD9
YDR218C	216.919	3.57701	0.310836	11.5077	1.21e-30	1.09e-28	septin SPR28
YDR219C	941.937	0.84354	0.139711	6.03773	1.56e-09	1.76e-08	Mfb1p
YDR221W	586.574	-0.580719	0.24291	-2.39067	0.0168176	0.0358101	Gtb1p
YDR222W	368.646	-1.02566	0.200367	-5.11887	3.07e-07	2.26e-06	uncharacterized protein
YDR223W	1184.45	0.152481	0.326053	0.467656	0.640031	0.718752	Crf1p
YDR224C	2189.32	-0.114895	0.264358	-0.434621	0.663837	0.737515	histone H2B
YDR225W	3376.9	-1.33032	0.304407	-4.37022	1.24e-05	6.4e-05	histone H2A
YDR226W	1485.22	-1.10742	0.302052	-3.66631	0.000246074	0.000908048	adenylate kinase ADK1
YDR227W	924.41	-0.151521	0.183869	-0.824072	0.409899	0.508974	chromatin-silencing protein SIR4
YDR228C	281.957	-0.847922	0.191999	-4.41628	1e-05	5.3e-05	Pcf11p
YDR229W	452.493	-0.842203	0.237723	-3.5428	0.000395907	0.00138957	Ivy1p
YDR231C	2127.34	0.66351	0.223422	2.96976	0.00298035	0.00811356	Cox20p
YDR232W	7455.66	0.466726	0.308445	1.51316	0.130239	0.1997	5-aminolevulinate synthase
YDR233C	3660.01	0.39762	0.387128	1.0271	0.304373	0.400609	Rtn1p
YDR234W	2169.49	0.404393	0.238618	1.69473	0.0901265	0.147722	homoaconitate hydratase LYS4
YDR235W	649.711	-0.660352	0.259266	-2.54701	0.010865	0.0246032	mRNA splicing protein PRP42
YDR236C	361.751	-0.39255	0.258287	-1.51982	0.128556	0.197621	riboflavin kinase
YDR237W	613.347	-0.0846804	0.247817	-0.341705	0.732573	0.794115	mitochondrial 54S ribosomal protein YmL7/YmL5
YDR238C	2393.95	-0.693874	0.17478	-3.96998	7.19e-05	0.00030632	coatomer subunit beta
YDR239C	585.915	0.216301	0.182685	1.18401	0.236409	0.326968	uncharacterized protein
YDR240C	246.107	-0.075666	0.197624	-0.38288	0.701809	0.769104	Snu56p
YDR242W	1603.11	-0.284293	0.161479	-1.76056	0.0783125	0.131525	putative amidase
YDR243C	560.385	-0.838601	0.201297	-4.16598	3.1e-05	0.000143482	mRNA splicing protein PRP28
YDR244W	1375.82	-0.048542	0.299308	-0.162181	0.871164	0.904797	Pex5p
YDR245W	652.497	0.342145	0.163962	2.08673	0.0369122	0.0697719	alpha-1%2C6-mannosyltransferase
YDR246W	1444.99	0.291579	0.142363	2.04814	0.0405465	0.0754116	TRAPP subunit TRS23
YDR246W-A	99.1854	1.08714	0.247222	4.39744	1.1e-05	5.73e-05	uncharacterized protein
YDR247W	9717.73	0.865918	0.262285	3.30144	0.000961907	0.00306205	putative serine/threonine protein kinase VHS1
YDR248C	1211.62	1.1779	0.249554	4.72002	2.36e-06	1.45e-05	gluconokinase
YDR249C	790.596	0.569929	0.151131	3.77109	0.000162537	0.000627852	uncharacterized protein
YDR251W	3743.78	-0.18561	0.251341	-0.738479	0.460223	0.556554	Pam1p
YDR252W	82.6845	0.909385	0.327685	2.77518	0.00551715	0.0137038	CCR4-NOT core subunit BTT1
YDR253C	219.388	0.513647	0.248719	2.06517	0.0389065	0.072856	Met32p
YDR254W	1204	0.248702	0.250824	0.991542	0.321421	0.418786	Chl4p
YDR255C	1598.34	0.645641	0.18393	3.51025	0.000447678	0.00155308	ubiquitin-protein ligase RMD5
YDR256C	2593.74	1.7578	0.2551	6.89065	5.55e-12	9.45e-11	catalase A
YDR257C	320.038	-0.408103	0.232675	-1.75396	0.0794372	0.132858	ribosomal lysine N-methyltransferase
YDR258C	14031.9	0.0713052	0.302106	0.236027	0.813411	0.859481	chaperone ATPase HSP78
YDR259C	548.384	1.06832	0.281396	3.7965	0.000146755	0.000574999	Yap6p
YDR260C	367.444	0.667606	0.25502	2.61786	0.00884836	0.0206588	Swm1p
YDR261C	621.796	-0.919311	0.295279	-3.11336	0.0018497	0.00536912	glucan exo-1%2C3-beta-glucosidase
YDR261W-B	9380.67	-1.02104	0.315172	-3.23964	0.00119681	0.00369088	gag-pol fusion protein
YDR261W-A	4126.64	-1.14316	0.338079	-3.38134	0.000721323	0.00237394	gag protein
YDR261C-D	3328.37	-0.968996	0.337582	-2.8704	0.0040995	0.0106298	gag-pol fusion protein
YDR261C-C	902.784	-0.992745	0.378093	-2.62566	0.00864804	0.0202617	gag protein
YDR262W	2972.17	0.368796	0.261051	1.41274	0.157733	0.233883	uncharacterized protein
YDR263C	470.67	0.631127	0.200249	3.15172	0.00162313	0.00480878	exodeoxyribonuclease DIN7
YDR264C	1640.95	-0.598891	0.156761	-3.82041	0.000133232	0.000528543	palmitoyltransferase AKR1
YDR265W	611.437	0.399885	0.195644	2.04394	0.0409598	0.0760627	ubiquitin-protein ligase peroxin 10
YDR266C	744.134	-0.64798	0.19512	-3.32093	0.000897164	0.00287417	E3 ubiquitin-protein ligase HEL2
YDR267C	235.284	-1.01636	0.238674	-4.25837	2.06e-05	0.000100314	iron-sulfur cluster assembly protein CIA1
YDR268W	314.619	-0.621244	0.20321	-3.05715	0.0022345	0.00632759	tryptophan--tRNA ligase MSW1
YDR270W	2698.19	0.885736	0.550705	1.60837	0.107754	0.171327	Cu(2+)-transporting P-type ATPase CCC2
YDR272W	3122.08	0.38412	0.180812	2.12442	0.0336352	0.0646938	hydroxyacylglutathione hydrolase GLO2
YDR273W	1904.48	1.54687	0.219074	7.06096	1.65e-12	2.94e-11	Don1p
YDR274C	770.2	1.7113	0.2938	5.82471	5.72e-09	5.87e-08	uncharacterized protein
YDR275W	5439.57	1.14347	0.299839	3.81361	0.000136949	0.000542218	Bsc2p
YDR276C	6059.58	0.391341	0.211421	1.85101	0.0641687	0.110797	Pmp3p
YDR277C	3669.49	1.20494	0.201397	5.9829	2.19e-09	2.42e-08	Mth1p
YDR278C	1151.51	-0.493025	0.420489	-1.1725	0.240995	0.332319	NA
YDR279W	358.742	0.841791	0.343989	2.44715	0.0143991	0.0313472	Rnh202p
YDR280W	783.952	0.62065	0.176358	3.51927	0.000432744	0.00150648	exosome non-catalytic core subunit RRP45
YDR281C	92.0302	0.523662	0.260167	2.01279	0.0441364	0.0811255	Phm6p
YDR282C	304.601	0.239367	0.169875	1.40908	0.158812	0.234905	Mrx10p
YDR283C	2020.43	-0.038023	0.129453	-0.29372	0.768972	0.824524	serine/threonine-protein kinase GCN2
YDR284C	576.151	-1.03789	0.207537	-5.00097	5.7e-07	3.96e-06	bifunctional diacylglycerol diphosphate phosphatase/phosphatidate phosphatase
YDR285W	197.537	-0.352606	0.314555	-1.12097	0.262302	0.355518	Zip1p
YDR286C	160.19	-0.096927	0.338195	-0.286601	0.774418	0.828889	Mgp12p
YDR287W	437.722	-0.22693	0.283567	-0.800269	0.423555	0.521525	inositol monophosphate 1-phosphatase INM2
YDR288W	581.561	-0.0700065	0.151509	-0.462063	0.644036	0.722288	Smc5-Smc6 complex subunit NSE3
YDR289C	543.861	0.526981	0.243701	2.16241	0.0305863	0.0599978	Rtt103p
YDR291W	1128.84	-0.610935	0.172872	-3.53404	0.000409263	0.00143301	ATP-dependent 3'-5' DNA helicase
YDR292C	659.96	0.328254	0.22984	1.42819	0.153238	0.228172	Signal recognition particle receptor subunit alpha
YDR293C	38795.3	0.329923	0.263754	1.25087	0.210981	0.29698	mRNA-binding translational repressor SSD1
YDR294C	2192.25	-0.0240486	0.417464	-0.0576063	0.954062	0.966411	sphinganine-1-phosphate aldolase DPL1
YDR295C	452.595	-0.734773	0.182081	-4.03541	5.45e-05	0.000239573	Hda2p
YDR296W	498.496	0.238105	0.244338	0.974492	0.329812	0.427133	Mhr1p
YDR297W	2283.67	0.0984398	0.257306	0.382579	0.702032	0.769171	sphingosine hydroxylase
YDR298C	1905.76	-0.414032	0.379659	-1.09054	0.275477	0.370293	F1F0 ATP synthase subunit 5
YDR299W	244.41	-0.170961	0.414378	-0.412572	0.67992	0.751091	rRNA-processing protein BFR2
YDR300C	398.334	-1.28558	0.298252	-4.31038	1.63e-05	8.14e-05	glutamate 5-kinase
YDR301W	1237.17	-0.727074	0.163056	-4.45905	8.23e-06	4.43e-05	cleavage/polyadenylation factor CFT1
YDR302W	205.428	-0.0468093	0.299468	-0.156308	0.87579	0.907875	mannose-ethanolamine phosphotransferase GPI11
YDR303C	585.599	-0.00845899	0.198746	-0.0425619	0.966051	0.97593	Rsc3p
YDR304C	1280.68	-0.441863	0.299466	-1.4755	0.140077	0.211874	peptidylprolyl isomerase family protein CPR5
YDR305C	333.497	0.202283	0.171577	1.17896	0.238413	0.329362	bis(5'-adenosyl)-triphosphatase
YDR306C	1031	-0.396367	0.210789	-1.8804	0.0600538	0.104833	Pfu1p
YDR307W	652.874	-0.614723	0.195856	-3.13865	0.0016973	0.00499167	putative dolichyl-phosphate-mannose--protein mannosyltransferase
YDR308C	101.363	0.216902	0.463245	0.468222	0.639626	0.718431	Srb7p
YDR309C	288.861	0.825952	0.277336	2.97816	0.00289982	0.00793205	Gic2p
YDR310C	2251.16	1.42984	0.213137	6.70853	1.97e-11	3.09e-10	Sum1p
YDR311W	689.286	-0.334526	0.274753	-1.21755	0.223395	0.311543	TFIIH/NER complex subunit TFB1
YDR312W	308.751	-0.198804	0.205647	-0.966722	0.333683	0.430509	rRNA-binding ribosome biosynthesis protein
YDR313C	1925.42	1.04445	0.239962	4.35256	1.35e-05	6.86e-05	phosphatidylinositol-3-phosphate-binding ubiquitin-protein ligase
YDR314C	855.239	0.266208	0.227801	1.1686	0.242565	0.334026	Rad34p
YDR315C	450.752	0.795482	0.265446	2.99678	0.0027285	0.00754601	inositol pentakisphosphate 2-kinase
YDR316W	715.134	1.26817	0.232336	5.45835	4.81e-08	4.03e-07	putative RNA methyltransferase
YDR316W-B	5330.26	-0.813298	0.317853	-2.55873	0.0105056	0.0239165	gag-pol fusion protein
YDR316W-A	1566.56	-0.704706	0.335447	-2.1008	0.0356585	0.067892	gag protein
YDR317W	196.199	-0.520225	0.32744	-1.58877	0.112113	0.176722	Him1p
YDR318W	314.865	-1.13746	0.227495	-4.99995	5.73e-07	3.98e-06	Mcm21p
YDR319C	488.138	-0.261794	0.322965	-0.810595	0.417598	0.516406	Yft2p
YDR320C	438.94	-1.44721	0.170715	-8.47736	2.3e-17	7.76e-16	Swa2p
YDR320C-A	111.712	-0.41555	0.336931	-1.23334	0.217449	0.304733	Dad4p
YDR321W	331.696	-0.508827	0.33456	-1.52088	0.128289	0.197405	asparaginase ASP1
YDR322W	414.638	-0.199603	0.279014	-0.715387	0.47437	0.571254	mitochondrial 54S ribosomal protein YmL35
YDR322C-A	734.357	0.36137	0.175854	2.05494	0.0398847	0.0743568	F1F0 ATP synthase subunit e
YDR323C	295.631	-1.71573	0.21983	-7.8048	5.96e-15	1.57e-13	phosphatidylinositol-3-phosphate binding protein
YDR324C	231.561	-0.660635	0.346734	-1.90531	0.0567397	0.0999163	Utp4p
YDR325W	303.114	-0.397542	0.234584	-1.69467	0.0901381	0.147722	condensin subunit YCG1
YDR326C	2261.69	-0.259706	0.212303	-1.22328	0.221224	0.308945	Ysp2p
YDR328C	1335.23	0.546219	0.214458	2.54697	0.0108662	0.0246032	SCF ubiquitin ligase subunit SKP1
YDR329C	1850.72	0.861136	0.210002	4.1006	4.12e-05	0.000186148	Pex3p
YDR330W	1555.25	0.00505735	0.25179	0.0200856	0.983975	0.988428	Ubx5p
YDR331W	517.066	0.276926	0.161488	1.71484	0.0863754	0.142837	GPI-anchor transamidase
YDR332W	380.542	-0.268129	0.143252	-1.87172	0.0612449	0.106419	double-stranded DNA-dependent ATPase
YDR333C	822.213	-0.32125	0.176269	-1.8225	0.0683787	0.117193	Rqc1p
YDR334W	2599.49	0.00384289	0.181715	0.0211479	0.983128	0.988376	chromatin-remodeling protein SWR1
YDR335W	6169.81	0.299184	0.181253	1.65064	0.0988117	0.159807	karyopherin MSN5
YDR336W	592.067	1.68638	0.258042	6.5353	6.35e-11	9.2e-10	Mrx8p
YDR337W	513.325	-0.438142	0.1702	-2.57427	0.0100452	0.0229898	mitochondrial 37S ribosomal protein MRPS28
YDR338C	1137.28	-0.882758	0.131158	-6.7305	1.69e-11	2.7e-10	uncharacterized protein
YDR339C	228.249	-0.345384	0.286646	-1.20492	0.228236	0.317542	rRNA-processing protein FCF1
YDR341C	4036.7	2.15569	0.209809	10.2745	9.18e-25	5.82e-23	arginine--tRNA ligase
YDR342C	106155	1.40269	0.293769	4.77482	1.8e-06	1.13e-05	hexose transporter HXT7
YDR343C	116996	1.85442	0.32377	5.72759	1.02e-08	1e-07	hexose transporter HXT6
YDR344C	203.817	3.51866	0.337031	10.4402	1.63e-25	1.13e-23	uncharacterized protein
YDR345C	34868.5	0.803578	0.309548	2.59597	0.00943243	0.0218028	hexose transporter HXT3
YDR346C	3962.58	1.00474	0.158049	6.35715	2.06e-10	2.7e-09	Svf1p
YDR347W	1173.47	-0.032742	0.248811	-0.131594	0.895306	0.923195	mitochondrial 37S ribosomal protein MRP1
YDR348C	764.451	-1.2398	0.21756	-5.69866	1.21e-08	1.17e-07	Pal1p
YDR349C	1579.87	-0.412458	0.140468	-2.93631	0.00332144	0.00889951	putative aspartic endopeptidase
YDR350C	1500.04	-0.130492	0.16968	-0.769043	0.441868	0.538789	Atp22p
YDR351W	1358.06	-0.0723851	0.152384	-0.475018	0.634774	0.71458	Sbe2p
YDR352W	534.872	0.140841	0.260507	0.540643	0.588753	0.67552	Ypq2p
YDR353W	2126.47	0.0480763	0.200148	0.240204	0.810172	0.85726	thioredoxin-disulfide reductase TRR1
YDR354W	419.357	0.388552	0.297051	1.30803	0.190863	0.272739	anthranilate phosphoribosyltransferase
YDR356W	887.558	1.71525	0.204925	8.37014	5.76e-17	1.87e-15	Spc110p
YDR357C	338.458	-0.320601	0.179913	-1.78198	0.0747521	0.126604	Cnl1p
YDR358W	1802.43	-0.707511	0.33344	-2.12186	0.0338497	0.0650442	ubiquitin-binding protein
YDR359C	1384.68	0.112408	0.252824	0.444607	0.656604	0.73245	Eaf1p
YDR361C	541.805	0.594013	0.357448	1.66182	0.0965498	0.156737	protein-transporting protein BCP1
YDR362C	1380.5	0.722715	0.240994	2.99889	0.00270965	0.00750767	transcription factor TFIIIC subunit TFC6
YDR363W	962.874	0.255068	0.347005	0.735056	0.462306	0.558511	Esc2p
YDR363W-A	586.149	0.523738	0.386278	1.35586	0.175145	0.253769	proteasome regulatory particle lid subunit SEM1
YDR364C	393.674	-0.587793	0.182527	-3.2203	0.00128057	0.00392109	Cdc40p
YDR365C	387.274	-0.273901	0.292298	-0.93706	0.348728	0.446354	pre-rRNA-processing protein ESF1
YDR365W-B	3216.47	-0.906239	0.346464	-2.61568	0.00890496	0.0207507	gag-pol fusion protein
YDR365W-A	839.78	-0.867395	0.366411	-2.36727	0.0179197	0.0378228	gag protein
YDR366C	63.4855	1.37421	0.398779	3.44604	0.000568866	0.00192152	Mor1p
YDR367W	374.367	-0.070926	0.272519	-0.26026	0.794663	0.846199	Kei1p
YDR368W	1976.58	-0.431238	0.186595	-2.31109	0.0208276	0.0430761	trifunctional aldehyde reductase/carbonyl reductase (NADPH)/glucose 1-dehydrogenase (NADP(+)) YPR1
YDR369C	416.679	-1.04679	0.184001	-5.68904	1.28e-08	1.23e-07	Xrs2p
YDR370C	214.754	-1.05705	0.278788	-3.7916	0.000149679	0.000584175	Dxo1p
YDR371W	429.68	-1.19837	0.278643	-4.30074	1.7e-05	8.47e-05	putative chitinase
YDR372C	1857.7	-0.620017	0.257794	-2.40509	0.0161686	0.0346363	Vps74p
YDR373W	564.347	-0.422264	0.286281	-1.475	0.140213	0.212025	frequenin
YDR374C	93.8558	0.767913	0.310009	2.47706	0.0132468	0.0292079	mRNA-binding phosphate metabolism regulator
YDR374W-A	562.138	0.914401	0.332189	2.75265	0.00591151	0.0145458	Wip1p
YDR375C	1314.61	0.507444	0.242725	2.09061	0.036563	0.0692664	bifunctional AAA family ATPase chaperone/translocase BCS1
YDR376W	1016.54	0.548683	0.159162	3.44732	0.000566184	0.0019146	NADPH-adrenodoxin reductase
YDR377W	3055.27	0.0517122	0.480671	0.107583	0.914326	0.937311	F1F0 ATP synthase subunit f
YDR378C	512.886	-0.0645266	0.263674	-0.244721	0.806673	0.854458	U4/U6-U5 snRNP complex subunit LSM6
YDR379W	1112.54	-0.807014	0.225594	-3.57729	0.000347173	0.00123426	GTPase-activating protein RGA2
YDR379C-A	340.498	0.0799559	0.258226	0.309635	0.756838	0.813831	Sdh6p
YDR380W	474.581	-1.27948	0.420113	-3.04556	0.00232249	0.00655518	phenylpyruvate decarboxylase ARO10
YDR381W	3032.33	0.415862	0.122857	3.38493	0.000711969	0.002347	RNA-binding protein YRA1
YDR381C-A	1003.35	0.753777	0.211378	3.56602	0.000362448	0.00128401	Coi1p
YDR382W	1411.54	-0.896292	0.252991	-3.54278	0.000395932	0.00138957	ribosomal protein P2B
YDR383C	205.12	-0.190942	0.188342	-1.01381	0.310675	0.406984	Nkp1p
YDR384C	718.376	0.676116	0.404449	1.6717	0.0945845	0.154003	putative ammonium permease ATO3
YDR385W	12665.4	-1.13721	0.197864	-5.74744	9.06e-09	9.04e-08	elongation factor 2
YDR386W	353.658	0.163654	0.151971	1.07688	0.281535	0.376839	Mus81p
YDR387C	857.313	-1.16244	0.189843	-6.12313	9.18e-10	1.09e-08	Cin10p
YDR388W	2363.25	-0.660784	0.159449	-4.14418	3.41e-05	0.000156993	amphiphysin
YDR389W	1172.42	0.621086	0.217202	2.85948	0.00424332	0.0109368	GTPase-activating protein SAC7
YDR390C	417.986	-0.612807	0.17872	-3.42886	0.000606115	0.00202689	E1 ubiquitin-activating protein UBA2
YDR391C	744.353	-0.678635	0.234903	-2.889	0.0038647	0.0101192	uncharacterized protein
YDR392W	499.332	0.262699	0.248384	1.05763	0.290224	0.385599	transcriptional regulator SPT3
YDR393W	432.097	0.142967	0.170849	0.8368	0.402705	0.501695	She9p
YDR394W	2636.08	0.522052	0.159041	3.2825	0.0010289	0.00324616	proteasome regulatory particle base subunit RPT3
YDR395W	1741.03	0.479047	0.17193	2.78629	0.00533149	0.0133144	Sxm1p
YDR397C	367.915	0.0811934	0.217675	0.373003	0.709146	0.774994	negative cofactor 2 transcription regulator complex subunit NCB2
YDR398W	338.591	-0.972798	0.358069	-2.71679	0.00659184	0.0160042	Utp5p
YDR399W	4701.6	1.62211	0.241984	6.70339	2.04e-11	3.2e-10	hypoxanthine phosphoribosyltransferase
YDR400W	1331.34	1.91706	0.196663	9.74791	1.88e-22	1e-20	trifunctional uridine nucleosidase/nicotinamide riboside hydrolase/nicotinic acid riboside hydrolase
YDR402C	837.633	3.70519	0.185377	19.9873	7.11e-89	2.14e-85	putative cytochrome P450
YDR403W	616.435	2.25903	0.227166	9.94441	2.67e-23	1.53e-21	Dit1p
YDR404C	752.972	1.48677	0.21285	6.98504	2.85e-12	4.96e-11	DNA-directed RNA polymerase II subunit RPB7
YDR405W	1371.01	1.99562	0.200715	9.94253	2.72e-23	1.55e-21	mitochondrial 54S ribosomal protein YmL41
YDR406W	15989.1	-1.03682	0.265961	-3.89839	9.68e-05	0.000399245	ATP-binding cassette multidrug transporter PDR15
YDR407C	975.718	-0.369141	0.201634	-1.83075	0.0671385	0.115264	Trs120p
YDR408C	646.613	0.104625	0.228824	0.457229	0.647506	0.725255	phosphoribosylglycinamide formyltransferase
YDR409W	770.898	0.231937	0.206371	1.12388	0.261063	0.354476	SUMO ligase SIZ1
YDR410C	159.422	-0.333357	0.33847	-0.984893	0.324676	0.422023	protein-S-isoprenylcysteine carboxyl O-methyltransferase
YDR411C	1094.6	-0.645738	0.209101	-3.08816	0.00201403	0.00578756	Dfm1p
YDR412W	383.035	1.09134	0.193883	5.62888	1.81e-08	1.69e-07	Rrp17p
YDR414C	333.582	0.994	0.216411	4.59311	4.37e-06	2.5e-05	Erd1p
YDR415C	341.401	-0.319412	0.246505	-1.29576	0.195057	0.278403	putative aminopeptidase
YDR416W	614.631	-0.552426	0.163565	-3.37741	0.000731716	0.00240552	mRNA splicing protein SYF1
YDR418W	891.558	-0.859655	0.275042	-3.12554	0.00177477	0.00518912	ribosomal 60S subunit protein L12B
YDR419W	476.59	-0.325958	0.212168	-1.53632	0.12446	0.192716	DNA-directed DNA polymerase eta
YDR420W	3040.59	0.0584842	0.259829	0.225087	0.821911	0.865196	Hkr1p
YDR421W	873.66	0.673815	0.154247	4.36841	1.25e-05	6.44e-05	Aro80p
YDR422C	1180.6	-0.143888	0.246173	-0.584497	0.558886	0.650038	Sip1p
YDR423C	547.856	-0.024594	0.215572	-0.114087	0.909169	0.933808	Cad1p
YDR424C	179	0.184358	0.27241	0.676769	0.498553	0.593496	dynein light chain
YDR425W	423.83	-0.942	0.276385	-3.40828	0.000653731	0.00217046	Snx41p
YDR427W	1378.09	-0.0144962	0.242215	-0.0598485	0.952276	0.965285	proteasome regulatory particle lid subunit RPN9
YDR428C	173.523	0.878043	0.231863	3.78691	0.000152531	0.000593383	arylformamidase
YDR429C	901.907	0.507484	0.147666	3.4367	0.000588856	0.00197795	translation initiation factor eIF3 core subunit g
YDR430C	1730.76	-0.720365	0.273319	-2.63562	0.00839842	0.0198	pitrilysin family metalloprotease
YDR432W	6437.04	1.07733	0.237002	4.54563	5.48e-06	3.07e-05	mRNA-binding protein NPL3
YDR434W	680.495	-0.589941	0.238978	-2.4686	0.0135645	0.0297993	GPI-anchor transamidase GPI17
YDR435C	747.662	-1.22498	0.238256	-5.14142	2.73e-07	2.03e-06	leucine carboxy methyltransferase
YDR436W	696.118	-0.919031	0.230657	-3.98441	6.76e-05	0.000291598	salt homeostasis regulator
YDR437W	54.1195	-0.73034	0.314429	-2.32275	0.0201927	0.0420605	phosphatidylinositol N-acetylglucosaminyltransferase GPI19
YDR438W	319.583	-0.955119	0.294969	-3.23803	0.00120356	0.00370981	Thi74p
YDR439W	200.251	-0.360513	0.21149	-1.70463	0.0882634	0.145361	Lrs4p
YDR440W	133.109	-0.655437	0.385408	-1.70063	0.0890122	0.146314	histone methyltransferase DOT1
YDR441C	611.142	-0.203279	0.522414	-0.389115	0.697191	0.764981	adenine phosphoribosyltransferase APT2
YDR443C	1046.19	-0.734254	0.187367	-3.91881	8.9e-05	0.000370073	Ssn2p
YDR444W	952.787	-0.0086188	0.281737	-0.0305917	0.975595	0.982993	putative hydrolase
YDR446W	13.7059	1.13197	0.645319	1.75413	0.079409	0.132848	Ecm11p
YDR447C	695.7	0.0944515	0.374192	0.252415	0.800721	0.850776	ribosomal 40S subunit protein S17B
YDR448W	207.617	-0.698448	0.241158	-2.89622	0.00377682	0.00992115	chromatin-binding transcription regulator ADA2
YDR449C	96.5961	-0.733252	0.452232	-1.62141	0.10493	0.167588	snoRNA-binding rRNA-processing protein UTP6
YDR450W	1686.21	-0.332436	0.241543	-1.3763	0.168729	0.246369	ribosomal 40S subunit protein S18A
YDR451C	240.064	0.556078	0.316502	1.75695	0.0789265	0.132298	Yhp1p
YDR452W	2068.65	-0.0535734	0.194755	-0.275081	0.783254	0.836187	endopolyphosphatase
YDR453C	1944.3	-0.907812	0.23662	-3.83659	0.000124756	0.000499192	thioredoxin peroxidase TSA2
YDR454C	435.562	-1.11843	0.28988	-3.85825	0.000114203	0.000463112	guanylate kinase
YDR456W	2132.47	0.191962	0.382312	0.502108	0.615592	0.698335	bifunctional K:H/Na:H antiporter NHX1
YDR457W	9028.08	-0.458267	0.236061	-1.94131	0.0522207	0.0933774	E3 ubiquitin-protein ligase TOM1
YDR458C	885.323	-0.0567218	0.157952	-0.359108	0.719514	0.783482	Heh2p
YDR459C	399.732	0.323267	0.369079	0.875876	0.381098	0.479535	palmitoyltransferase PFA5
YDR460W	772.755	0.90998	0.180186	5.05024	4.41e-07	3.15e-06	TFIIH/NER complex subunit TFB3
YDR461W	135.574	2.48843	0.32276	7.70986	1.26e-14	3.15e-13	mating pheromone a
YDR461C-A	465.247	1.31777	0.210905	6.24817	4.15e-10	5.27e-09	Cmi8p
YDR462W	531.663	0.789844	0.226739	3.48349	0.000494919	0.00169936	mitochondrial 54S ribosomal protein YmL28
YDR463W	4132.79	1.18462	0.197713	5.99163	2.08e-09	2.31e-08	Stp1p
YDR464W	2204.02	1.2177	0.20589	5.91435	3.33e-09	3.58e-08	Spp41p
YDR465C	259.99	-0.224541	0.420743	-0.533677	0.593565	0.679488	protein-arginine N5-methyltransferase
YDR466W	724.136	-0.87914	0.259096	-3.3931	0.000691063	0.00228308	protein kinase PKH3
YDR468C	337.33	-0.899036	0.181948	-4.94116	7.77e-07	5.25e-06	Tlg1p
YDR469W	130.182	-0.500825	0.324524	-1.54326	0.122768	0.190522	Sdc1p
YDR470C	589.06	-0.871179	0.175391	-4.96708	6.8e-07	4.63e-06	Ugo1p
YDR471W	594.496	0.0519336	0.254898	0.203743	0.838554	0.879264	ribosomal 60S subunit protein L27B
YDR472W	3166.95	1.54695	0.287341	5.38368	7.3e-08	5.98e-07	TRAPP subunit TRS31
YDR473C	1212.99	-1.16689	0.44177	-2.64139	0.00825674	0.0195425	U4/U6-U5 snRNP complex subunit PRP3
YDR475C	3482.54	-0.711971	0.221265	-3.21774	0.00129206	0.00394825	Jip4p
YDR476C	1290.55	0.274851	0.247795	1.10919	0.26735	0.36106	uncharacterized protein
YDR477W	3400.16	-0.0610176	0.190097	-0.320981	0.748224	0.80745	AMP-activated serine/threonine-protein kinase catalytic subunit SNF1
YDR478W	134.071	0.0300391	0.28135	0.106768	0.914973	0.937692	Snm1p
YDR479C	1262.35	-0.399804	0.178609	-2.23843	0.0251931	0.0508249	Pex29p
YDR480W	190.933	0.254468	0.212276	1.19876	0.23062	0.320284	Dig2p
YDR481C	3363.68	0.0067314	0.192741	0.0349246	0.97214	0.980671	alkaline phosphatase PHO8
YDR482C	283.374	-0.258458	0.467375	-0.552998	0.580265	0.668708	U2-type spliceosomal complex subunit CWC21
YDR483W	4511.49	-0.502393	0.175119	-2.86887	0.00411939	0.01067	alpha-1%2C2-mannosyltransferase KRE2
YDR484W	460.924	0.446864	0.250679	1.78262	0.074649	0.126465	Vps52p
YDR485C	1522.14	1.10568	0.209813	5.26986	1.37e-07	1.07e-06	Vps72p
YDR486C	370.392	0.287901	0.252705	1.13927	0.254588	0.347565	Vps60p
YDR487C	858.659	-0.635694	0.183384	-3.46646	0.000527359	0.0017954	3%2C4-dihydroxy-2-butanone-4-phosphate synthase RIB3
YDR488C	205.594	1.33481	0.522527	2.55452	0.0106335	0.0241619	dynein intermediate chain
YDR489W	177.02	1.26915	0.29322	4.32832	1.5e-05	7.58e-05	DNA replication protein SLD5
YDR490C	1842.55	0.406706	0.267457	1.52064	0.128349	0.197405	serine/threonine protein kinase PKH1
YDR492W	16043.7	2.60484	1.08085	2.41	0.0159526	0.0342223	PAQR-type receptor
YDR493W	181.465	0.799299	0.353244	2.26274	0.0236517	0.0481829	Mzm1p
YDR494W	1508.79	0.921087	0.27528	3.346	0.000819855	0.00265758	mitochondrial 37S ribosomal protein RSM28
YDR495C	686.546	-0.0028504	0.171709	-0.0166002	0.986756	0.990041	CORVET complex subunit VPS3
YDR496C	411.194	0.00779453	0.325752	0.0239278	0.98091	0.986805	Puf6p
YDR497C	9511.66	-0.439878	0.240582	-1.82839	0.0674911	0.115836	myo-inositol transporter ITR1
YDR498C	252.664	-0.907626	0.216079	-4.20044	2.66e-05	0.000126059	Sec20p
YDR499W	443.03	0.136916	0.243998	0.561136	0.574705	0.663747	Lcd1p
YDR500C	1414.08	-0.00579674	0.346466	-0.0167311	0.986651	0.990041	ribosomal 60S subunit protein L37B
YDR501W	936.236	2.82163	0.35255	8.00348	1.21e-15	3.45e-14	Plm2p
YDR502C	8701.85	0.0728517	0.465996	0.156335	0.875769	0.907875	methionine adenosyltransferase SAM2
YDR503C	336.216	0.577809	0.422639	1.36715	0.171579	0.249814	phosphatidate phosphatase LPP1
YDR504C	678.362	0.877913	0.311031	2.82259	0.00476371	0.0121225	Spg3p
YDR505C	3608.16	1.04502	0.315917	3.30791	0.000939958	0.00299376	Psp1p
YDR506C	351.69	0.306307	0.273323	1.12068	0.262425	0.35558	putative oxidoreductase
YDR507C	237.301	-0.217186	0.271128	-0.801045	0.423105	0.521197	protein kinase GIN4
YDR508C	69.2568	0.0570819	0.375164	0.152152	0.879067	0.910495	glutamine permease GNP1
YDR510W	552.132	-0.18591	0.280523	-0.662726	0.507506	0.602132	SUMO family protein SMT3
YDR511W	316.503	-0.48453	0.283084	-1.71161	0.0869682	0.143625	Sdh7p
YDR512C	1140.41	0.554713	0.272357	2.03671	0.0416787	0.0772075	Emi1p
YDR513W	2511.58	0.456146	0.265296	1.71938	0.0855447	0.14158	dithiol glutaredoxin GRX2
YDR514C	259.454	-0.239939	0.395998	-0.605909	0.544575	0.637033	uncharacterized protein
YDR515W	507.384	0.263235	0.254517	1.03425	0.301018	0.396922	Slf1p
YDR516C	6210.55	-0.257233	0.247985	-1.03729	0.299599	0.395484	putative glucokinase
YDR517W	863.696	-0.579891	0.295196	-1.96443	0.0494803	0.0893522	Grh1p
YDR518W	1229.6	-0.354486	0.152209	-2.32895	0.0198618	0.0414429	protein disulfide isomerase EUG1
YDR519W	543.286	-1.09083	0.311354	-3.5035	0.000459191	0.00158845	peptidylprolyl isomerase family protein FPR2
YDR520C	510.683	-0.713873	0.277437	-2.5731	0.0100792	0.0230478	Urc2p
YDR522C	95.9774	0.85378	0.406368	2.101	0.035641	0.0678802	Sps2p
YDR523C	872.409	3.1166	0.298827	10.4294	1.82e-25	1.25e-23	putative serine/threonine protein kinase SPS1
YDR524C	2104.98	1.29332	0.168031	7.69692	1.39e-14	3.46e-13	GTPase-activating protein AGE1
YDR524W-C	6536.09	1.19306	0.375739	3.17524	0.00149715	0.00447955	uncharacterized protein
YDR524C-B	5599.91	1.86725	0.242808	7.69024	1.47e-14	3.61e-13	uncharacterized protein
YDR525W	58.0827	2.13157	0.479737	4.44321	8.86e-06	4.74e-05	Api2p
YDR525W-A	743.411	-0.0567606	0.246714	-0.230067	0.81804	0.863009	Sna2p
YDR527W	1685.39	1.25966	0.242693	5.19033	2.1e-07	1.59e-06	Rba50p
YDR528W	557.886	0.82184	0.369398	2.22481	0.0260939	0.0522746	Hlr1p
YDR529C	3992.95	1.35663	0.288034	4.70996	2.48e-06	1.51e-05	ubiquinol--cytochrome-c reductase subunit 7
YDR530C	1862.78	1.11824	0.207575	5.38716	7.16e-08	5.87e-07	bifunctional AP-4-A phosphorylase/ADP sulfurylase
YDR531W	729.762	1.44301	0.144038	10.0183	1.27e-23	7.41e-22	pantothenate kinase
YDR532C	1129.5	2.77765	0.204303	13.5958	4.24e-42	9.83e-40	Kre28p
YDR533C	12369.8	0.577249	0.254233	2.27055	0.0231744	0.0472745	glutathione-independent methylglyoxalase
YDR534C	386.983	-1.30694	0.397808	-3.28534	0.00101858	0.00321865	Fit1p
YDR536W	1703.59	-2.93389	0.436191	-6.72617	1.74e-11	2.77e-10	glucose-inactivated glycerol proton symporter STL1
YDR538W	278.77	0.312527	0.370302	0.843978	0.398682	0.497722	phenylacrylic acid decarboxylase PAD1
YDR539W	832.973	-0.417963	0.219767	-1.90185	0.0571908	0.100606	putative phenylacrylic acid decarboxylase FDC1
YDR540C	122.64	-0.135455	0.27296	-0.496243	0.619723	0.7017	Irc4p
YDR541C	535.989	-0.191132	0.439552	-0.434833	0.663683	0.73748	carbonyl reductase (NADPH-dependent)
YDR542W	156.561	-0.732273	0.393091	-1.86286	0.0624825	0.108289	seripauperin PAU10
YDR545W	4085.29	-1.39966	0.207188	-6.75554	1.42e-11	2.31e-10	Y' element ATP-dependent helicase protein 1 copy 1
YEL077C	2740.36	-2.05268	0.219719	-9.34231	9.43e-21	4.47e-19	Y' element ATP-dependent helicase
YEL076C-A	753.927	-2.58623	0.297719	-8.68681	3.73e-18	1.37e-16	uncharacterized protein
YEL076C	439.565	-3.07248	0.297295	-10.3348	4.91e-25	3.21e-23	uncharacterized protein
YEL075C	124.996	-2.52796	0.291074	-8.68492	3.79e-18	1.38e-16	uncharacterized protein
YEL073C	984.118	-0.123979	0.281077	-0.441086	0.659151	0.734475	uncharacterized protein
YEL072W	858.337	2.27108	0.197352	11.5078	1.21e-30	1.09e-28	Rmd6p
YEL071W	11590.7	1.34738	0.242199	5.56309	2.65e-08	2.4e-07	D-lactate dehydrogenase
YEL070W	3895.3	1.4551	0.386495	3.76486	0.000166644	0.000640022	mannitol dehydrogenase DSF1
YEL069C	831.45	2.29708	0.287039	8.00268	1.22e-15	3.46e-14	hexose transporter HXT13
YEL068C	237.327	-0.101897	0.299127	-0.340649	0.733368	0.794822	uncharacterized protein
YEL067C	141.528	0.655817	0.29137	2.2508	0.024398	0.0494192	uncharacterized protein
YEL066W	323.824	0.277396	0.240718	1.15237	0.24917	0.341095	D-amino-acid N-acetyltransferase
YEL065W	417.508	0.728983	0.226678	3.21594	0.00130016	0.00396898	siderophore transporter
YEL064C	666.802	1.60521	0.223183	7.19237	6.37e-13	1.22e-11	Avt2p
YEL063C	4419.8	-0.05794	0.181336	-0.319518	0.749334	0.808358	arginine permease CAN1
YEL062W	1378.31	2.18487	0.185767	11.7613	6.17e-32	6.1e-30	nitrogen permease regulating protein NPR2
YEL061C	3462.14	3.35159	0.249433	13.4368	3.68e-41	7.64e-39	kinesin motor protein CIN8
YEL060C	66995.6	0.0327584	0.323492	0.101265	0.91934	0.940197	proteinase B
YEL059C-A	254.005	-0.343024	0.336093	-1.02062	0.307433	0.403526	Som1p
YEL059W	293.477	-0.133104	0.208654	-0.637916	0.523529	0.617214	Hhy1p
YEL058W	3068.94	-0.346182	0.274828	-1.25963	0.207802	0.293465	phosphoacetylglucosamine mutase PCM1
YEL057C	184.511	1.84061	0.312447	5.89096	3.84e-09	4.05e-08	Sdd1p
YEL056W	418.955	-0.320723	0.234609	-1.36706	0.171608	0.249814	Hat2p
YEL055C	809.352	-0.838046	0.141783	-5.91077	3.41e-09	3.64e-08	DNA-directed DNA polymerase
YEL054C	540.287	-0.861986	0.268259	-3.21326	0.00131239	0.00400227	ribosomal 60S subunit protein L12A
YEL053C	321.36	-0.765924	0.23066	-3.32057	0.000898332	0.00287638	Mak10p
YEL052W	669.573	-0.373809	0.268176	-1.39389	0.16335	0.240437	Afg1p
YEL051W	1486.49	-0.486018	0.19264	-2.52293	0.0116383	0.0261297	H(+)-transporting V1 sector ATPase subunit D
YEL050C	975.969	0.02633	0.220577	0.119369	0.904983	0.930619	mitochondrial 54S ribosomal protein RML2
YEL049W	240.213	1.52072	0.324203	4.69064	2.72e-06	1.65e-05	seripauperin PAU2
YEL048C	39.5973	-0.318501	0.51099	-0.623302	0.533086	0.626072	Tca17p
YEL047C	2358.79	-0.301531	0.273803	-1.10127	0.270778	0.364873	fumarate reductase
YEL046C	2064.05	0.585431	0.241566	2.42348	0.0153727	0.0332064	threonine aldolase GLY1
YEL044W	636.775	-0.218599	0.213865	-1.02214	0.306716	0.402937	Ies6p
YEL043W	1461.56	-0.568548	0.244342	-2.32685	0.0199732	0.0416609	Gta1p
YEL042W	792.312	0.319307	0.33464	0.95418	0.339992	0.43759	guanosine diphosphatase
YEL041W	1341.6	0.504004	0.317572	1.58706	0.1125	0.177189	NADH/NAD(+) kinase
YEL040W	919.164	1.52746	0.239071	6.38914	1.67e-10	2.25e-09	chitin transglycosylase UTR2
YEL039C	18383.3	1.31887	0.277297	4.75618	1.97e-06	1.23e-05	cytochrome c isoform 2
YEL038W	913.478	0.359984	0.261651	1.37582	0.168877	0.246465	putative acireductone synthase UTR4
YEL037C	2232.09	0.388386	0.181659	2.138	0.0325168	0.0630052	Rad23p
YEL036C	896.983	0.40501	0.467781	0.865811	0.386594	0.48541	Anp1p
YEL035C	133.652	1.18311	0.440669	2.68479	0.00725747	0.0174794	Utr5p
YEL034W	4935.44	0.457192	0.84971	0.538056	0.590538	0.676665	translation elongation factor eIF-5A
YEL033W	951.273	0.681157	0.86777	0.784951	0.432482	0.529918	Mtc7p
YEL032W	2224.86	0.446579	0.269373	1.65785	0.0973479	0.157778	MCM DNA helicase complex subunit MCM3
YEL031W	5690.55	0.080532	0.169971	0.473798	0.635644	0.714892	ion-transporting P-type ATPase SPF1
YEL030W	441.659	1.10691	0.197771	5.59693	2.18e-08	2e-07	Hsp70 family ATPase ECM10
YEL029C	339.054	-0.930097	0.250595	-3.71155	0.000205993	0.000773404	putative pyridoxal kinase BUD16
YEL028W	109.487	-0.275332	0.351833	-0.782564	0.433883	0.530879	uncharacterized protein
YEL027W	3988.96	-0.347714	0.230936	-1.50567	0.132151	0.202168	H(+)-transporting V0 sector ATPase subunit c
YEL026W	200.033	-0.748609	0.352273	-2.12509	0.0335795	0.0646072	RNA binding protein SNU13
YEL025C	1228.53	-1.01329	0.184727	-5.48533	4.13e-08	3.51e-07	uncharacterized protein
YEL024W	4381.38	0.515331	0.44528	1.15732	0.247143	0.338827	ubiquinol--cytochrome-c reductase catalytic subunit RIP1
YEL023C	156.7	-0.435361	0.30071	-1.44777	0.14768	0.221153	uncharacterized protein
YEL022W	604.912	-1.12707	0.263257	-4.28126	1.86e-05	9.13e-05	Arf family guanine nucleotide exchange factor GEA2
YEL021W	525.753	-0.288713	0.29396	-0.98215	0.326026	0.423412	orotidine-5'-phosphate decarboxylase
YEL020W-A	386.304	-0.247546	0.275336	-0.89907	0.368615	0.467574	protein transporter TIM9
YEL020C	1293.89	-0.383059	0.152466	-2.51242	0.0119905	0.0268107	putative indolepyruvate decarboxylase family protein
YEL019C	168.18	-0.0645824	0.210739	-0.306457	0.759256	0.815412	SUMO ligase MMS21
YEL018W	205.776	-0.0577956	0.344562	-0.167737	0.86679	0.902277	Eaf5p
YEL017C-A	1900.9	0.235339	0.316787	0.742895	0.457545	0.553871	proteolipid ATPase
YEL017W	337.224	-0.396361	0.214861	-1.84473	0.0650765	0.112203	Gtt3p
YEL016C	428.793	0.598015	0.219156	2.72872	0.00635804	0.0155178	nucleotide diphosphatase/phosphodiesterase NPP2
YEL015W	650.546	-0.213434	0.212752	-1.00321	0.315762	0.412214	Edc3p
YEL014C	132.345	-0.639317	0.253687	-2.52011	0.011732	0.0263107	uncharacterized protein
YEL013W	2320.14	-0.32709	0.207764	-1.57433	0.115411	0.181158	protein anchor VAC8
YEL012W	3402.9	1.60584	0.212532	7.55575	4.16e-14	9.43e-13	E2 ubiquitin-conjugating protein UBC8
YEL011W	17852.9	0.619439	0.221576	2.7956	0.00518028	0.0130068	1%2C4-alpha-glucan branching enzyme
YEL009C-A	215.695	3.17739	0.269391	11.7947	4.16e-32	4.18e-30	uncharacterized protein
YEL009C	15101.8	0.0743022	0.349062	0.212862	0.831434	0.873622	amino acid starvation-responsive transcription factor GCN4
YEL008W	136.374	1.67055	0.259649	6.43389	1.24e-10	1.72e-09	uncharacterized protein
YEL007W	1463.2	1.17407	0.284806	4.12235	3.75e-05	0.000170814	Mit1p
YEL006W	693.462	-0.109502	0.246096	-0.444956	0.656352	0.732394	NAD+ transporter
YEL005C	451.156	0.303748	0.356593	0.851807	0.394321	0.49329	Vab2p
YEL004W	214.353	-0.108232	0.230815	-0.468915	0.639131	0.718044	Yea4p
YEL003W	206.312	0.599923	0.277725	2.16014	0.0307622	0.0602252	tubulin-binding prefolding complex subunit GIM4
YEL002C	1003.63	-0.773346	0.1394	-5.54767	2.9e-08	2.6e-07	dolichyl-diphosphooligosaccharide-protein glycotransferase
YEL001C	538.206	-0.776008	0.264476	-2.93413	0.0033448	0.00895016	Irc22p
YER001W	3961.96	-0.155046	0.235402	-0.658643	0.510125	0.604288	alpha-1%2C3-mannosyltransferase MNN1
YER002W	639.8	1.90702	0.327859	5.81659	6.01e-09	6.14e-08	Nop16p
YER003C	909.588	-0.350126	0.197312	-1.77448	0.0759844	0.12833	mannose-6-phosphate isomerase PMI40
YER004W	2601.2	0.779429	0.189112	4.12151	3.76e-05	0.000171179	Fmp52p
YER005W	2010.23	0.926733	0.269461	3.43921	0.000583408	0.00196293	apyrase
YER006W	1132.75	1.06316	0.237643	4.47375	7.69e-06	4.17e-05	RNA-binding GTPase NUG1
YER007W	595.78	1.01868	0.265156	3.84181	0.000122128	0.000490302	Pac2p
YER007C-A	161.132	-0.621549	0.27326	-2.27457	0.0229315	0.0469061	translation machinery-associated protein 20
YER008C	2057.4	-0.335573	0.160095	-2.09609	0.0360746	0.0685543	GTP-Rho binding exocyst subunit SEC3
YER009W	666.353	-0.985549	0.243078	-4.05446	5.02e-05	0.00022265	Ran GTPase-binding protein NTF2
YER010C	627.401	0.607205	0.273578	2.2195	0.0264528	0.0529231	bifunctional 4-hydroxy-4-methyl-2-oxoglutarate aldolase/oxaloacetate decarboxylase
YER011W	17162.8	-0.573499	0.33125	-1.73131	0.0833956	0.138594	GPI-anchored mannoprotein
YER012W	1061.15	-0.647149	0.319992	-2.02239	0.043136	0.0795646	proteasome core particle subunit beta 4
YER013W	1069.73	0.236366	0.243859	0.969271	0.33241	0.429297	DEAH-box ATP-dependent RNA helicase PRP22
YER014W	800.102	-0.175327	0.30153	-0.581459	0.560931	0.651662	oxygen-dependent protoporphyrinogen oxidase
YER014C-A	302.045	-0.342597	0.242787	-1.4111	0.158215	0.234366	Bud25p
YER015W	814.718	-0.208152	0.352864	-0.589893	0.555262	0.646875	medium-chain fatty acid-CoA ligase FAA2
YER016W	271.683	0.855246	0.183923	4.65001	3.32e-06	1.97e-05	microtubule-binding protein BIM1
YER017C	5744.39	1.21862	0.148542	8.20386	2.33e-16	6.98e-15	AAA family ATPase AFG3
YER018C	351.653	-0.0642645	0.199848	-0.321568	0.74778	0.807115	kinetochore-associated Ndc80 complex subunit SPC25
YER019W	845.074	-0.372362	0.195944	-1.90035	0.0573869	0.10082	inositol phosphosphingolipid phospholipase
YER019C-A	483.354	0.0270575	0.170766	0.158448	0.874104	0.906752	Arf family guanine nucleotide exchange factor SBH2
YER020W	1876.78	0.288703	0.180785	1.59694	0.110279	0.174329	guanine nucleotide-binding protein subunit alpha
YER021W	3677.4	0.207898	0.217114	0.957554	0.338288	0.435582	proteasome regulatory particle lid subunit RPN3
YER022W	736.103	1.12618	0.244957	4.59747	4.28e-06	2.46e-05	Srb4p
YER023W	826.391	-0.283888	0.22095	-1.28485	0.198845	0.282603	pyrroline-5-carboxylate reductase
YER024W	1810.96	0.958519	0.173368	5.52881	3.22e-08	2.85e-07	carnitine O-acetyltransferase YAT2
YER025W	2615.93	0.215322	0.130648	1.64811	0.0993292	0.160443	translation initiation factor eIF2 subunit gamma
YER026C	1809.35	-0.240906	0.223825	-1.07632	0.281786	0.377091	CDP-diacylglycerol-serine O-phosphatidyltransferase
YER027C	1462.96	0.0221276	0.157328	0.140647	0.888149	0.917379	Gal83p
YER028C	713.6	0.934746	0.269037	3.47442	0.000511967	0.0017529	Mig3p
YER029C	252.418	0.0423294	0.260231	0.162661	0.870785	0.90456	mRNA splicing protein SMB1
YER030W	341.495	0.351428	0.331547	1.05996	0.289161	0.384623	Chz1p
YER031C	746.601	0.282114	0.171734	1.64274	0.100436	0.161861	Rab family GTPase YPT31
YER032W	230.07	0.306375	0.290205	1.05572	0.291096	0.386546	Fir1p
YER033C	2063.75	0.460915	0.218041	2.11389	0.034525	0.0660678	Zrg8p
YER034W	187.916	-2.23765	0.385014	-5.81187	6.18e-09	6.3e-08	uncharacterized protein
YER035W	3104.47	0.83183	0.23313	3.5681	0.000359581	0.00127461	Edc2p
YER036C	3727.77	-0.345161	0.271143	-1.27298	0.203024	0.287729	ATP-binding cassette family ATPase ARB1
YER037W	5214.93	0.240789	0.21228	1.1343	0.256668	0.349928	bifunctional nucleotidase/lysophosphatidic acid phosphatase
YER038C	1306.64	0.117772	0.29396	0.400637	0.688687	0.757719	Smc5-Smc6 complex subunit KRE29
YER038W-A	240.272	0.158549	0.462767	0.342612	0.731891	0.793804	Fmp49p
YER039C	352.044	0.00328991	0.384185	0.00856334	0.993168	0.994653	putative GDP-mannose transporter
YER039C-A	65.8211	0.322379	0.40293	0.800088	0.42366	0.521547	uncharacterized protein
YER040W	554.504	-0.525603	0.224387	-2.3424	0.0191604	0.0401463	nitrogen-responsive transcriptional regulator GLN3
YER041W	487.675	-0.55816	0.278619	-2.00331	0.0451444	0.0826619	crossover junction endodeoxyribonuclease
YER042W	552.141	0.604697	0.300982	2.00908	0.0445284	0.0816829	peptide-methionine-S-sulfoxide reductase
YER043C	5829.57	-0.384179	0.395873	-0.97046	0.331817	0.4289	adenosylhomocysteinase
YER044C	4544	0.755669	0.548159	1.37856	0.168031	0.245664	Erg28p
YER044C-A	268.29	1.08744	0.450042	2.41631	0.0156786	0.0337306	Mei4p
YER045C	1298	-1.12543	0.429129	-2.62259	0.00872633	0.0204292	Aca1p
YER046W	91.4883	-0.751524	0.325057	-2.31198	0.0207789	0.0430436	Spo73p
YER047C	1137.83	-0.260016	0.184255	-1.41118	0.158193	0.234366	putative AAA family ATPase SAP1
YER048C	1530.74	0.647111	0.210862	3.06889	0.00214855	0.00611627	Caj1p
YER048W-A	711.542	0.307738	0.207568	1.48259	0.138184	0.20943	Isd11p
YER049W	1067.31	-0.283859	0.456585	-0.6217	0.534139	0.627065	oxidative DNA demethylase
YER050C	984.239	2.30549	0.198241	11.6297	2.91e-31	2.78e-29	mitochondrial 37S ribosomal protein RSM18
YER051W	722.931	0.12306	0.243635	0.5051	0.613489	0.696474	[Histone H3]-lysine-36 demethylase
YER052C	2208.96	1.29462	0.164869	7.85237	4.08e-15	1.08e-13	aspartate kinase
YER053C	9245.19	0.827459	0.448607	1.84451	0.0651091	0.112228	Cu/Pi carrier
YER053C-A	1145.64	1.03682	0.808157	1.28295	0.199511	0.28336	uncharacterized protein
YER054C	10659.7	1.7384	0.186857	9.30337	1.36e-20	6.36e-19	Gip2p
YER055C	3202.52	2.61362	0.226783	11.5247	9.9e-31	9.32e-29	ATP phosphoribosyltransferase
YER056C	6848.84	1.04311	0.522264	1.99729	0.0457936	0.0836472	purine-cytosine permease
YER056C-A	519.206	0.0774817	0.186652	0.415113	0.678059	0.749585	ribosomal 60S subunit protein L34A
YER057C	835.996	-0.721671	0.177136	-4.0741	4.62e-05	0.000206955	putative isoleucine biosynthesis protein HMF1
YER058W	115.445	0.798678	0.261292	3.05665	0.00223827	0.00633527	Pet117p
YER059W	446.275	-0.213648	0.239673	-0.891415	0.372706	0.471774	Pcl6p
YER060W	706.111	-0.429055	0.181576	-2.36295	0.0181301	0.0382268	purine-cytosine permease
YER060W-A	553.594	0.793548	0.298491	2.65853	0.00784819	0.0187004	purine-cytosine permease
YER061C	508.631	-0.762433	0.233544	-3.26462	0.0010961	0.00343658	fatty acid synthase CEM1
YER062C	1941.87	-1.98634	0.359902	-5.5191	3.41e-08	2.98e-07	glycerol-1-phosphatase HOR2
YER063W	485.361	-0.44959	0.213205	-2.10872	0.0349686	0.0667895	Tho1p
YER064C	157.989	-0.920607	0.26756	-3.44074	0.000580116	0.00195404	Vhr2p
YER065C	957.748	0.812808	0.252276	3.22189	0.00127346	0.0039033	isocitrate lyase 1
YER066W	962.104	0.640076	0.237524	2.69479	0.00704328	0.0170112	Rrt13p
YER067W	7756.45	-1.50044	0.461862	-3.24866	0.00115949	0.00359789	Rgi1p
YER068W	1256.83	0.324752	0.299216	1.08534	0.27777	0.37271	CCR4-NOT core ubiquitin-protein ligase subunit MOT2
YER069W	3439.22	1.17087	0.135545	8.63825	5.71e-18	2.05e-16	bifunctional acetylglutamate kinase/N-acetyl-gamma-glutamyl-phosphate reductase
YER070W	1034.21	-0.240856	0.191566	-1.2573	0.208646	0.294584	ribonucleotide-diphosphate reductase subunit RNR1
YER071C	177.238	0.505055	0.233513	2.16286	0.0305521	0.0599502	Tda2p
YER072W	880.397	0.114867	0.165124	0.695638	0.486656	0.582905	Vtc1p
YER073W	1279.8	-1.70358	0.332815	-5.11872	3.08e-07	2.26e-06	aldehyde dehydrogenase (NAD(P)(+)) ALD5
YER074W	1154.41	-0.217018	0.228486	-0.949809	0.34221	0.439692	ribosomal 40S subunit protein S24A
YER074W-A	142.215	0.945302	0.338032	2.79649	0.00516612	0.012981	Yos1p
YER075C	575.529	0.0578742	0.200448	0.288724	0.772793	0.827723	tyrosine protein phosphatase PTP3
YER076C	178.595	-1.39538	0.247946	-5.62778	1.83e-08	1.69e-07	uncharacterized protein
YER077C	311.715	-0.0250441	0.262371	-0.095453	0.923955	0.942888	Mrx1p
YER078C	804.664	-0.729191	0.216698	-3.36501	0.000765406	0.00249991	aminopeptidase
YER078W-A	39.5898	1.81827	0.432014	4.20883	2.57e-05	0.000122377	uncharacterized protein
YER079W	611.681	0.470607	0.26862	1.75194	0.0797838	0.133327	uncharacterized protein
YER080W	1537.57	-0.107497	0.261559	-0.410987	0.681082	0.751694	Aim9p
YER081W	5528.63	-0.545034	0.331178	-1.64574	0.0998167	0.161043	phosphoglycerate dehydrogenase SER3
YER082C	740.016	1.02289	0.222909	4.5888	4.46e-06	2.55e-05	Utp7p
YER083C	573.432	0.580592	0.207705	2.79528	0.00518552	0.0130146	GET complex subunit GET2
YER084W	332.313	2.04741	0.338891	6.04149	1.53e-09	1.73e-08	uncharacterized protein
YER085C	55.1374	1.37622	0.472333	2.91366	0.00357224	0.00947461	uncharacterized protein
YER086W	1144.34	-0.289566	0.180322	-1.60582	0.108313	0.171942	threonine ammonia-lyase ILV1
YER087W	431.595	0.4551	0.188808	2.41039	0.0159356	0.0341979	putative proline--tRNA ligase AIM10
YER087C-B	437.881	0.378177	0.237413	1.59291	0.111181	0.175478	Arf family guanine nucleotide exchange factor SBH1
YER088C	18444.7	1.11382	0.278449	4.0001	6.33e-05	0.000273904	Dot6p
YER089C	1427.51	-0.146455	0.198223	-0.738838	0.460005	0.556552	type 2C protein phosphatase PTC2
YER090W	698.997	-0.355638	0.231893	-1.53363	0.125121	0.193426	anthranilate synthase TRP2
YER091C	12376.2	0.691492	0.381748	1.81138	0.0700818	0.119771	5-methyltetrahydropteroyltriglutamate-homocysteine S-methyltransferase
YER092W	209.017	-1.28777	0.295045	-4.36468	1.27e-05	6.54e-05	Ies5p
YER093C	1928.46	0.737774	0.19201	3.84238	0.000121847	0.000489501	TORC2 complex subunit TSC11
YER093C-A	228.619	1.60145	0.198768	8.0569	7.83e-16	2.27e-14	Aim11p
YER094C	2568.13	0.497362	0.186007	2.67388	0.00749788	0.0179866	proteasome core particle subunit beta 3
YER095W	2256.49	0.325748	0.202903	1.60544	0.108397	0.172031	recombinase RAD51
YER096W	929.284	0.430492	0.265207	1.62323	0.10454	0.167117	Shc1p
YER098W	2562.69	1.01461	0.24272	4.18015	2.91e-05	0.000136398	putative ubiquitin-specific protease UBP9
YER099C	1267.73	0.540749	0.226245	2.39011	0.0168434	0.0358399	ribose phosphate diphosphokinase subunit PRS2
YER100W	740.504	0.218883	0.185995	1.17682	0.239266	0.330162	E2 ubiquitin-conjugating protein UBC6
YER101C	912.445	0.84138	0.274781	3.062	0.00219863	0.00623773	Ast2p
YER102W	1507.88	-0.461176	0.199051	-2.31687	0.020511	0.0426203	ribosomal 40S subunit protein S8B
YER103W	5487.35	-0.358275	0.292336	-1.22556	0.220365	0.307888	Hsp70 family chaperone SSA4
YER104W	334.987	0.427572	0.309562	1.38121	0.167213	0.244807	Rtt105p
YER105C	2492.63	-0.322185	0.132071	-2.43949	0.0147081	0.031916	Nup157p
YER106W	51.5411	1.20861	0.484739	2.49332	0.0126554	0.0280889	Mam1p
YER107C	387.563	-0.498095	0.193149	-2.57882	0.00991391	0.0227499	RNA export factor GLE2
YER109C	586.774	-0.569952	0.239565	-2.37911	0.0173543	0.036797
YER110C	1780.26	0.321539	0.21037	1.52844	0.126403	0.195183	Kap123p
YER111C	523.63	-0.29116	0.214176	-1.35945	0.174005	0.252441	SBF complex DNA-binding subunit SWI4
YER112W	256.301	0.49786	0.319382	1.55882	0.119038	0.18598	U6 snRNA complex subunit LSM4
YER113C	881.597	0.681413	0.218758	3.11492	0.00183992	0.00534846	Tmn3p
YER114C	2402.42	0.512109	0.18299	2.79857	0.00513297	0.0129149	Boi2p
YER115C	767.224	0.989434	0.226152	4.37508	1.21e-05	6.28e-05	Spr6p
YER116C	1225.48	0.961285	0.219807	4.37331	1.22e-05	6.32e-05	SUMO-targeted ubiquitin ligase complex subunit SLX8
YER117W	1360.61	-0.599469	0.326295	-1.8372	0.0661801	0.113781	ribosomal 60S subunit protein L23B
YER118C	240.435	-1.09116	0.295746	-3.68951	0.000224686	0.000835777	osmosensor SHO1
YER119C	1313.69	-0.226147	0.213507	-1.0592	0.289508	0.384946	aspartate/glutamate transporter
YER120W	753.772	-0.269318	0.202534	-1.32974	0.183602	0.264181	phosphatidylinositol-binding protein SCS2
YER121W	176.304	1.18801	0.312168	3.80568	0.000141413	0.000557228	uncharacterized protein
YER122C	1601.14	0.121738	0.176799	0.688566	0.491096	0.586939	ADP-ribosylation factor GTPase-activating protein
YER123W	856.957	0.236319	0.158906	1.48717	0.136971	0.208063	casein kinase YCK3
YER124C	409.527	-1.20214	0.341278	-3.52247	0.000427546	0.0014927	Dse1p
YER125W	6429.55	0.17577	0.161803	1.08632	0.277337	0.372377	NEDD4 family E3 ubiquitin-protein ligase
YER126C	186.297	-1.17163	0.328627	-3.56523	0.000363535	0.00128711	rRNA-processing protein NSA2
YER127W	178.632	-0.26154	0.362194	-0.722098	0.470234	0.56718	Lcp5p
YER128W	87.0377	0.299015	0.288593	1.03611	0.30015	0.396038	Vfa1p
YER129W	2272.71	-0.424565	0.18205	-2.33213	0.0196936	0.0411205	serine/threonine protein kinase SAK1
YER130C	2852.78	-1.54993	0.375271	-4.13016	3.63e-05	0.000166018	Com2p
YER131W	271.962	-0.726981	0.408506	-1.77961	0.0751397	0.127117	ribosomal 40S subunit protein S26B
YER132C	1614.62	-0.0840781	0.236035	-0.356211	0.721683	0.785388	Pmd1p
YER133W	7563.98	0.748646	0.237547	3.15157	0.00162394	0.00480878	type 1 serine/threonine-protein phosphatase catalytic subunit GLC7
YER134C	224.765	-0.121397	0.32119	-0.377959	0.705461	0.772086	Mg-dependent acid phosphatase
YER135C	46.4403	-0.720909	0.656921	-1.09741	0.272464	0.366816	uncharacterized protein
YER136W	3415.31	-0.550583	0.161575	-3.40761	0.000655341	0.00217368	Gdi1p
YER137C	66.6308	-0.599052	0.343754	-1.74268	0.0813899	0.135597	uncharacterized protein
YER138C	3665.42	-0.959615	0.364071	-2.63579	0.00839417	0.0198	gag-pol fusion protein
YER137C-A	982.189	-0.851422	0.384408	-2.21489	0.0267677	0.0534467	gag protein
YER138W-A	45.323	0.379621	0.329041	1.15372	0.248616	0.340568	uncharacterized protein
YER139C	202.281	-0.345924	0.246855	-1.40133	0.161117	0.237672	RNA polymerase II subunit B1 CTD phosphatase RTR1
YER140W	428.875	0.0518967	0.317128	0.163646	0.87001	0.904178	Emp65p
YER141W	9480.93	0.0959721	0.329147	0.291578	0.770609	0.826132	Cox15p
YER142C	708.732	0.0252596	0.234008	0.107943	0.914041	0.937214	DNA-3-methyladenine glycosylase II
YER143W	637.907	-0.836928	0.284687	-2.93981	0.00328409	0.00881512	Ddi1p
YER144C	1632.82	-1.87725	0.360494	-5.20745	1.91e-07	1.47e-06	putative ubiquitin-specific protease UBP5
YER145C	222.918	-0.370292	0.462659	-0.800357	0.423504	0.521525	high-affinity iron permease FTR1
YER145C-A	316.826	0.0773802	0.227441	0.340221	0.73369	0.794822	uncharacterized protein
YER146W	311.554	0.0973146	0.233949	0.415965	0.677436	0.749308	RNA-binding protein LSM5
YER147C	740.639	-0.0575508	0.133423	-0.43134	0.666221	0.739583	cohesin-loading factor complex subunit SCC4
YER148W	1935.02	1.52602	0.168003	9.08331	1.05e-19	4.57e-18	TATA-binding protein
YER149C	522.19	-0.800575	0.20138	-3.97545	7.02e-05	0.000300217	Pea2p
YER150W	27816.7	0.545134	0.33474	1.62853	0.103412	0.165471	Spi1p
YER151C	1710.04	0.0190788	0.241872	0.0788798	0.937128	0.953586	mRNA-binding ubiquitin-specific protease UBP3
YER152C	1480.05	-0.729183	0.275516	-2.64661	0.00813027	0.0193038	2-aminoadipate transaminase
YER153C	354.374	-0.226608	0.252062	-0.899018	0.368643	0.467574	Pet122p
YER154W	927.728	-0.284652	0.268173	-1.06145	0.288486	0.383925	membrane insertase OXA1
YER155C	5653.3	-0.0368648	0.15906	-0.231767	0.816719	0.861766	GTPase-activating protein BEM2
YER156C	732	-2.29952	0.31199	-7.3705	1.7e-13	3.59e-12	Myg1p
YER157W	631.728	-1.71777	0.326086	-5.26783	1.38e-07	1.08e-06	Golgi transport complex subunit COG3
YER158C	6071.4	-0.105178	0.397768	-0.264419	0.791457	0.843232	uncharacterized protein
YER159C	1646.9	0.974225	0.253537	3.84254	0.000121768	0.000489501	negative cofactor 2 transcription regulator complex subunit BUR6
YER160C	6709.26	-0.87394	0.311592	-2.80476	0.00503541	0.0127226	gag-pol fusion protein
YER159C-A	1306.18	-0.584001	0.341256	-1.71133	0.0870203	0.143667	gag protein
YER161C	796.189	1.87888	0.273047	6.88115	5.94e-12	1e-10	Spt2p
YER162C	1595.98	0.885711	0.169314	5.23118	1.68e-07	1.31e-06	Rad4p
YER163C	927.522	0.849684	0.182261	4.6619	3.13e-06	1.87e-05	gamma-glutamylcyclotransferase
YER164W	1949.11	-0.137404	0.198743	-0.691364	0.489337	0.585417	chromatin-remodeling ATPase CHD1
YER165W	4955.24	-0.859791	0.261234	-3.29126	0.000997383	0.00315491	polyadenylate-binding protein
YER166W	3646.63	0.792317	0.151894	5.21625	1.83e-07	1.41e-06	aminophospholipid-translocating P4-type ATPase DNF1
YER167W	1371.02	-0.155023	0.243115	-0.637653	0.5237	0.617214	Bck2p
YER168C	585.548	-0.572575	0.132816	-4.31105	1.62e-05	8.13e-05	tRNA adenylyltransferase
YER169W	2288	0.556164	0.213512	2.60484	0.00919177	0.0213201	Rph1p
YER170W	88.2213	0.415143	0.302364	1.37299	0.169755	0.247447	adenylate kinase ADK2
YER171W	593.143	-0.309827	0.195293	-1.58647	0.112632	0.177351	TFIIH/NER complex ATP-dependent 5'-3' DNA helicase subunit RAD3
YER172C	2319.02	-0.340828	0.159734	-2.13372	0.0328656	0.0635361	ATP-dependent RNA helicase BRR2
YER173W	255.815	-0.746512	0.237738	-3.14006	0.00168916	0.00497257	Rad24p
YER174C	430.366	-0.400819	0.421083	-0.951876	0.34116	0.438763	monothiol glutaredoxin GRX4
YER175C	256.55	-0.327059	0.22447	-1.45703	0.145109	0.218279	trans-aconitate 3-methyltransferase
YER175W-A	56.9312	-0.517329	0.369857	-1.39873	0.161895	0.238704	uncharacterized protein
YER176W	1521.7	0.394069	0.179442	2.19609	0.0280856	0.0556907	RNA helicase
YER177W	5253.45	-0.326007	0.202574	-1.60932	0.107545	0.171039	14-3-3 family protein BMH1
YER178W	4056.58	-0.460064	0.279607	-1.6454	0.0998884	0.161115	pyruvate dehydrogenase (acetyl-transferring) subunit E1 alpha
YER179W	271.918	1.93097	0.284383	6.79003	1.12e-11	1.84e-10	recombinase DMC1
YER180C	352.711	1.43102	0.266026	5.37924	7.48e-08	6.1e-07	Isc10p
YER180C-A	230.398	0.901224	0.31146	2.89355	0.00380911	0.00999291	Slo1p
YER181C	120.277	0.130585	0.482835	0.270455	0.78681	0.839172	uncharacterized protein
YER182W	732.934	0.0825281	0.179625	0.459448	0.645913	0.724008	Fmp10p
YER183C	329.597	0.995537	0.264269	3.76714	0.000165129	0.000635047	5-formyltetrahydrofolate cyclo-ligase
YER184C	1657.29	-2.0075	0.354654	-5.66045	1.51e-08	1.43e-07	Tog1p
YER185W	469.286	-1.41179	0.330995	-4.26527	2e-05	9.75e-05	Pug1p
YER186C	196.874	0.805117	0.244109	3.29819	0.000973087	0.00308785	uncharacterized protein
YER187W	196.085	-1.02439	0.214792	-4.7692	1.85e-06	1.16e-05	uncharacterized protein
YER188W	1285.21	0.830333	0.322897	2.57151	0.0101257	0.0231217	uncharacterized protein
YER188C-A	4.87998	-1.20694	0.905277	-1.33322	0.182459	0.262849	uncharacterized protein
YER189W	400.367	-2.21622	0.310185	-7.14484	9.01e-13	1.68e-11	uncharacterized protein
YER190W	3567.02	-1.25343	0.203322	-6.16477	7.06e-10	8.58e-09	Y' element ATP-dependent helicase protein 1 copy 2
YER190C-B	432.099	-1.02645	0.193507	-5.30446	1.13e-07	9e-07	uncharacterized protein
YFL068W	481.835	-1.27056	0.173022	-7.34336	2.08e-13	4.37e-12	uncharacterized protein
YFL067W	173.358	-2.36871	0.305043	-7.76517	8.15e-15	2.09e-13	uncharacterized protein
YFL066C	1135	-2.71111	0.188785	-14.3608	9.12e-47	2.89e-44	Y' element ATP-dependent helicase
YFL065C	213.723	-2.40955	0.299852	-8.03581	9.3e-16	2.68e-14	uncharacterized protein
YFL064C	281.708	-2.07482	0.309786	-6.6976	2.12e-11	3.32e-10	uncharacterized protein
YFL062W	5949.5	-1.30758	0.344509	-3.7955	0.000147345	0.000576799	Cos4p
YFL061W	68.2393	0.36772	0.481431	0.763806	0.444983	0.54171	cyanamide hydratase
YFL060C	64.9789	0.884797	0.298214	2.96699	0.00300733	0.00817227	putative pyridoxal 5'-phosphate synthase
YFL059W	121.191	0.280351	0.422274	0.663909	0.506749	0.601353	pyridoxine biosynthesis protein SNZ3
YFL058W	20.025	-0.750367	0.509507	-1.47273	0.140824	0.212789	4-amino-5-hydroxymethyl-2-methylpyrimidine phosphate synthase
YFL056C	2361.29	-0.0656431	0.369869	-0.177477	0.859134	0.896009	NA
YFL055W	300.828	-1.42602	0.312494	-4.56335	5.03e-06	2.84e-05	Agp3p
YFL054C	1509.33	-0.319846	0.214075	-1.49408	0.135154	0.205641	Aqy3p
YFL053W	410.235	0.780392	0.309356	2.52263	0.0116481	0.026142	dihydroxyacetone kinase
YFL052W	927.438	1.53252	0.137672	11.1317	8.8e-29	6.97e-27	DNA-binding domain containing protein
YFL051C	736.099	-1.59069	0.380014	-4.18588	2.84e-05	0.000133523	uncharacterized protein
YFL050C	1910.55	-0.842543	0.20642	-4.0817	4.47e-05	0.000200751	putative Mg(2+) transporter ALR2
YFL049W	538.06	-0.646861	0.243248	-2.65926	0.00783126	0.0186748	Swp82p
YFL048C	892.344	-0.518807	0.23283	-2.22826	0.0258629	0.0518808	Emp47p
YFL047W	409.121	-0.38688	0.176793	-2.18833	0.0286457	0.0567079	GTPase-activating protein RGD2
YFL046W	491.302	0.790335	0.263835	2.99557	0.00273933	0.0075617	Fmp32p
YFL045C	1410.6	-0.467796	0.191558	-2.44206	0.0146039	0.0317243	phosphomannomutase SEC53
YFL044C	630.855	-0.630611	0.26985	-2.3369	0.0194446	0.0406992	ubiquitin-specific protease OTU1
YFL042C	1214.03	-0.44549	0.233524	-1.90768	0.0564322	0.099462	Lam5p
YFL041W-A	66.1236	-0.645522	0.318093	-2.02935	0.0424227	0.0783929	uncharacterized protein
YFL041W	1646.99	0.811591	0.226619	3.58131	0.000341878	0.00121759	ferroxidase FET5
YFL040W	517.495	2.8542	0.194527	14.6726	9.66e-49	3.23e-46	uncharacterized protein
YFL039C	12026.2	-0.315525	0.192005	-1.64332	0.100316	0.161719	actin
YFL038C	3218.64	0.97993	0.152104	6.4425	1.18e-10	1.64e-09	Rab family GTPase YPT1
YFL037W	1433.22	-1.34622	0.310026	-4.34227	1.41e-05	7.18e-05	beta-tubulin
YFL036W	5093.74	0.540784	0.146723	3.68576	0.000228021	0.000847659	DNA-directed RNA polymerase
YFL034C-B	114.137	-0.672953	0.250569	-2.6857	0.00723783	0.0174415	Mob2p
YFL034C-A	274.353	-1.62345	0.308047	-5.27014	1.36e-07	1.07e-06	ribosomal 60S subunit protein L22B
YFL034W	1571.08	0.289648	0.16818	1.72225	0.0850247	0.140835	Mil1p
YFL033C	5842.14	0.867816	0.233071	3.7234	0.000196556	0.000742135	protein kinase RIM15
YFL031W	25569.2	-0.782401	0.222961	-3.50913	0.000449572	0.00155876	transcription factor HAC1
YFL030W	2051.79	-0.714088	0.367159	-1.9449	0.051787	0.0927947	alanine--glyoxylate transaminase
YFL029C	438.707	-0.387541	0.237753	-1.63002	0.103098	0.165205	cyclin-dependent protein kinase-activating kinase CAK1
YFL028C	457.906	-0.459894	0.212834	-2.16082	0.0307095	0.0601612	putative ATP-binding cassette family ATPase CAF16
YFL027C	259.667	-1.04727	0.220899	-4.74094	2.13e-06	1.31e-05	GTPase-activating protein GYP8
YFL026W	181.779	-1.04127	0.24976	-4.16909	3.06e-05	0.00014227	alpha-factor pheromone receptor STE2
YFL025C	653.877	-0.365195	0.240863	-1.51619	0.129471	0.198826	Bst1p
YFL024C	1304.42	-0.0859421	0.188766	-0.455284	0.648905	0.726147	Epl1p
YFL023W	1090.51	1.33682	0.175401	7.62152	2.51e-14	5.88e-13	Bud27p
YFL022C	701.214	-0.917673	0.217507	-4.21905	2.45e-05	0.000117704	phenylalanine--tRNA ligase subunit alpha
YFL021W	1450.48	0.119081	0.283421	0.420155	0.674373	0.746539	Gat1p
YFL020C	1198.3	1.43473	0.261022	5.4966	3.87e-08	3.33e-07	seripauperin PAU5
YFL019C	523.587	1.59797	0.287555	5.55709	2.74e-08	2.47e-07	uncharacterized protein
YFL018C	2093.81	-0.456356	0.167153	-2.73017	0.00633012	0.0154622	dihydrolipoyl dehydrogenase
YFL017W-A	121.523	0.736872	0.233262	3.15899	0.00158316	0.00471349	mRNA splicing protein SMX2
YFL017C	100.446	-0.379922	0.215538	-1.76267	0.0779562	0.131109	glucosamine 6-phosphate N-acetyltransferase
YFL016C	3720.58	0.588166	0.254841	2.30797	0.0210009	0.043399	Mdj1p
YFL015C	11.0414	-0.404321	0.783315	-0.516166	0.605739	0.690476	uncharacterized protein
YFL014W	17334.5	-1.275	0.23147	-5.50829	3.62e-08	3.15e-07	lipid-binding protein HSP12
YFL013C	815.994	-1.19922	0.212102	-5.654	1.57e-08	1.48e-07	Ies1p
YFL012W	18.3546	1.74371	0.684638	2.5469	0.0108684	0.0246032	uncharacterized protein
YFL011W	117.305	1.19585	0.30068	3.97716	6.97e-05	0.000298487	hexose transporter HXT10
YFL010W-A	390.168	-1.34719	0.366159	-3.67926	0.000233916	0.000866364	Aua1p
YFL010C	611.261	-1.21097	0.300966	-4.02363	5.73e-05	0.00025043	Wwm1p
YFL009W	1300.29	0.596071	0.144609	4.12194	3.76e-05	0.000170991	SCF ubiquitin ligase complex subunit CDC4
YFL008W	898.64	0.983878	0.311506	3.15845	0.00158609	0.0047199	cohesin subunit SMC1
YFL007W	5989.69	0.254677	0.153785	1.65606	0.0977092	0.158278	Blm10p
YFL005W	1407.91	-0.427397	0.246268	-1.7355	0.0826529	0.137489	Rab family GTPase SEC4
YFL004W	2224.52	-0.73491	0.223035	-3.29504	0.000984066	0.00312104	vacuolar transporter chaperone
YFL003C	253.948	0.988616	0.318214	3.10677	0.00189144	0.00548235	MutS family protein MSH4
YFL002W-A	8837.97	-2.13456	0.321796	-6.63328	3.28e-11	4.93e-10	gag-pol fusion protein
YFL002W-B	2216.79	-1.97883	0.358021	-5.52713	3.26e-08	2.87e-07	gag protein
YFL002C	498.394	-1.85844	0.257134	-7.2275	4.92e-13	9.63e-12	putative ATP-dependent RNA helicase SPB4
YFL001W	244.824	-1.36839	0.300171	-4.55868	5.15e-06	2.9e-05	pseudouridine synthase DEG1
YFR001W	180.395	-0.447302	0.238368	-1.87652	0.0605845	0.105454	Loc1p
YFR002W	838.782	-0.740973	0.212209	-3.49172	0.000479924	0.00165448	linker nucleoporin NIC96
YFR003C	934.412	0.148987	0.215101	0.692635	0.488538	0.585042	type 1 protein phosphatase-activating protein YPI1
YFR004W	2877.42	0.585747	0.220764	2.65327	0.00797159	0.0189644	proteasome regulatory particle lid subunit RPN11
YFR005C	312.912	-0.778116	0.270879	-2.87256	0.00407155	0.0105755	mRNA splicing protein SAD1
YFR006W	2332.88	0.63274	0.194016	3.26128	0.0011091	0.00347011	putative Xaa-Pro dipeptidase
YFR007W	243.587	-0.869524	0.233623	-3.72192	0.000197717	0.00074605	Yfh7p
YFR008W	136.484	-0.717664	0.270257	-2.65549	0.00791935	0.0188625	Far7p
YFR009W	1323.61	-0.67366	0.237522	-2.8362	0.00456541	0.0116771	putative AAA family ATPase GCN20
YFR010W	2404.07	-0.154454	0.245196	-0.629921	0.528746	0.622067	ubiquitin-specific protease UBP6
YFR011C	371.239	-0.319849	0.311435	-1.02702	0.304412	0.400609	Mic19p
YFR012W	140.175	3.83672	0.221757	17.3015	4.58e-67	3.45e-64	Dcv1p
YFR012W-A	30.0793	3.39225	0.681688	4.97626	6.48e-07	4.45e-06	uncharacterized protein
YFR013W	604.448	0.0166241	0.198948	0.0835601	0.933406	0.950922	Ioc3p
YFR014C	2045.31	-0.547932	0.348876	-1.57056	0.116284	0.182244	calmodulin-dependent protein kinase CMK1
YFR015C	5751	-1.08099	0.401992	-2.68909	0.00716467	0.0172905	glycogen (starch) synthase GSY1
YFR016C	3880.66	1.22742	0.201804	6.08223	1.19e-09	1.38e-08	Aip5p
YFR017C	7116.65	0.678974	0.259542	2.61604	0.00889553	0.0207448	Igd1p
YFR018C	533.21	-0.454862	0.242347	-1.8769	0.0605315	0.105453	uncharacterized protein
YFR019W	2862.1	0.493102	0.202288	2.43762	0.0147843	0.0320698	1-phosphatidylinositol-3-phosphate 5-kinase
YFR020W	1729.77	0.174413	0.291238	0.598867	0.549261	0.641386	Css2p
YFR021W	637.879	-0.8099	0.256063	-3.16289	0.00156212	0.00465777	phosphoinositide binding protein ATG18
YFR022W	4160.77	-2.04822	0.30726	-6.66608	2.63e-11	4.03e-10	Rog3p
YFR023W	341.654	3.05123	0.287051	10.6296	2.17e-26	1.6e-24	Pes4p
YFR024C-A	1750.26	-0.0644667	0.184459	-0.349491	0.726721	0.789902	Lsb3p
YFR025C	715.902	0.308403	0.175982	1.75248	0.0796919	0.133247	histidinol-phosphatase
YFR026C	50.0404	-1.80419	0.386239	-4.67117	2.99e-06	1.8e-05	Uli1p
YFR027W	89.0018	-1.91158	0.359571	-5.31629	1.06e-07	8.45e-07	Eco1p
YFR028C	198.071	-1.1163	0.23826	-4.68521	2.8e-06	1.69e-05	phosphoprotein phosphatase CDC14
YFR029W	739.916	0.137196	0.233253	0.588185	0.556408	0.647656	Ptr3p
YFR030W	1862.8	-0.264999	0.214744	-1.23402	0.217194	0.304517	sulfite reductase subunit alpha
YFR031C	831.015	-0.214649	0.241723	-0.887997	0.374542	0.473461	condensin subunit SMC2
YFR031C-A	1145.56	-0.319061	0.216939	-1.47074	0.141361	0.213465	ribosomal 60S subunit protein L2A
YFR032C	67.5687	2.88237	0.387453	7.43928	1.01e-13	2.2e-12	Rrt5p
YFR032C-A	311.862	0.0954071	0.339439	0.281073	0.778655	0.832536	ribosomal 60S subunit protein L29
YFR032C-B	25.2704	1.72514	0.558451	3.08915	0.00200728	0.00577093	Min10p
YFR033C	4978.28	1.94032	0.353931	5.48221	4.2e-08	3.56e-07	ubiquinol--cytochrome-c reductase subunit 6
YFR034C	959.345	1.04245	0.283041	3.68304	0.000230466	0.000854637	phosphate-sensing transcription factor PHO4
YFR035C	128.68	-0.639904	0.332546	-1.92426	0.0543222	0.096403	uncharacterized protein
YFR036W	118.354	-0.669671	0.316543	-2.11558	0.0343809	0.0658949	anaphase promoting complex subunit CDC26
YFR037C	763.034	-0.415602	0.201198	-2.06564	0.0388626	0.072819	Rsc8p
YFR038W	627.538	-0.191372	0.348997	-0.548349	0.583453	0.671844	putative ATPase
YFR039C	597.828	-1.23437	0.27158	-4.54513	5.49e-06	3.07e-05	Osw7p
YFR040W	9073.28	0.787893	0.175759	4.4828	7.37e-06	4.01e-05	Sap155p
YFR041C	293.987	0.0271418	0.212141	0.127942	0.898195	0.925059	Erj5p
YFR042W	285.66	-0.474718	0.312101	-1.52104	0.128249	0.197403	Keg1p
YFR043C	121.988	0.162186	0.274455	0.590937	0.554563	0.646382	Irc6p
YFR044C	1779.25	-1.03639	0.199777	-5.18773	2.13e-07	1.61e-06	metallodipeptidase
YFR045W	368.299	0.147119	0.354166	0.415395	0.677853	0.749494	Mrx20p
YFR046C	265.331	0.170471	0.27989	0.609063	0.542483	0.635374	centromere-binding protein CNN1
YFR047C	999.249	-0.484802	0.231191	-2.09698	0.0359955	0.0684358	nicotinate-nucleotide diphosphorylase (carboxylating)
YFR048W	642.212	-0.216252	0.214246	-1.00936	0.3128	0.409145	Rmd8p
YFR049W	1665.53	0.395394	0.235263	1.68064	0.0928322	0.151601	mitochondrial 37S ribosomal protein YMR31
YFR050C	1580.42	0.0833827	0.140775	0.592311	0.553642	0.645559	proteasome core particle subunit beta 7
YFR051C	1010.59	-0.202354	0.19314	-1.04771	0.294773	0.390385	coatomer subunit delta
YFR052W	922.158	-0.363403	0.177526	-2.04704	0.0406543	0.0755887	proteasome regulatory particle lid subunit RPN12
YFR053C	24472.4	-0.79783	0.34051	-2.34304	0.0191273	0.0401047	hexokinase 1
YFR054C	26.0529	-0.31544	0.546153	-0.577568	0.563556	0.653955	uncharacterized protein
YFR055W	1168.4	-0.614941	0.299759	-2.05145	0.0402232	0.0748563	cysteine-S-conjugate beta-lyase IRC7
YFR057W	34.2463	1.60705	0.472026	3.40458	0.000662657	0.00219526	uncharacterized protein
YGL263W	272.868	-0.691012	0.274377	-2.51848	0.0117863	0.0264129	Cos12p
YGL262W	223.691	-0.751223	0.22763	-3.30019	0.000966183	0.00307002	uncharacterized protein
YGL261C	175.011	0.821673	0.404663	2.03051	0.0423047	0.0781988	seripauperin PAU11
YGL260W	115.146	1.89914	0.363484	5.22483	1.74e-07	1.34e-06	uncharacterized protein
YGL259W	464.181	-0.900102	0.305702	-2.94438	0.00323603	0.00870161	Yps5p
YGL258W-A	168.388	-0.943163	0.324191	-2.90928	0.00362262	0.00959134	uncharacterized protein
YGL258W	85.6341	-1.79849	0.52535	-3.42342	0.000618378	0.00206446	Vel1p
YGL257C	829.358	-0.743314	0.191219	-3.88725	0.000101388	0.000415905	alpha-1%2C3-mannosyltransferase MNT2
YGL256W	6747.99	-1.24453	0.541403	-2.29871	0.0215214	0.044368	alcohol dehydrogenase ADH4
YGL255W	2101.2	-0.330243	0.206433	-1.59976	0.109651	0.173564	high-affinity Zn(2+) transporter ZRT1
YGL254W	296.43	0.118704	0.185009	0.641613	0.521124	0.614659	Fzf1p
YGL253W	2082.61	-1.58274	0.447311	-3.53834	0.000402649	0.00141067	hexokinase 2
YGL252C	1914.2	0.0366032	0.120462	0.303857	0.761237	0.817097	Rtg2p
YGL251C	709.378	-0.593179	0.371419	-1.59706	0.110251	0.174329	DNA helicase
YGL250W	453.806	-0.278202	0.184565	-1.50734	0.131723	0.201668	Rmr1p
YGL249W	280.331	1.17594	0.257587	4.56521	4.99e-06	2.82e-05	Zip2p
YGL248W	2422.06	0.119039	0.204683	0.581576	0.560853	0.651662	3'%2C5'-cyclic-nucleotide phosphodiesterase PDE1
YGL247W	301.005	0.584385	0.302766	1.93015	0.0535878	0.0953129	Brr6p
YGL246C	296.696	-1.26439	0.23004	-5.49641	3.88e-08	3.33e-07	decapping nuclease
YGL245W	4354.95	-0.870974	0.252889	-3.4441	0.000572962	0.00193427	glutamate--tRNA ligase GUS1
YGL244W	975.899	1.05047	0.30182	3.48046	0.00050056	0.0017158	Rtf1p
YGL243W	181.749	-0.752584	0.266588	-2.82302	0.00475734	0.0121165	tRNA-specific adenosine deaminase
YGL242C	253.062	-1.1321	0.343861	-3.29233	0.000993611	0.00314635	Ank1p
YGL241W	502.266	-0.644087	0.244497	-2.63434	0.00843021	0.0198594	Kap114p
YGL240W	159.358	-0.999329	0.232724	-4.29405	1.75e-05	8.68e-05	anaphase promoting complex subunit DOC1
YGL238W	1981.18	-0.916158	0.182458	-5.02121	5.13e-07	3.61e-06	importin-alpha export receptor
YGL237C	368.89	0.135399	0.256994	0.526858	0.598293	0.68386	transcription activator HAP2
YGL236C	349.703	0.0600069	0.312466	0.192043	0.847708	0.887318	tRNA modification protein MTO1
YGL235W	115.382	-0.0670045	0.360635	-0.185796	0.852605	0.890587	uncharacterized protein
YGL234W	3258.79	0.656305	0.214575	3.05863	0.00222348	0.00630527	bifunctional aminoimidazole ribotide synthase/glycinamide ribotide synthase
YGL233W	915.17	-0.964373	0.237853	-4.05449	5.02e-05	0.00022265	Rab GTPase-binding exocyst subunit SEC15
YGL232W	128.69	-0.854389	0.262035	-3.26059	0.00111181	0.00347139	putative tRNA acetyltransferase
YGL231C	238.747	-0.562457	0.229654	-2.44915	0.0143193	0.031196	chaperone EMC4
YGL230C	126.326	1.77269	0.321773	5.50912	3.61e-08	3.14e-07	uncharacterized protein
YGL229C	1422.7	0.700092	0.1303	5.37291	7.75e-08	6.28e-07	Sap4p
YGL228W	2319.46	0.413331	0.109353	3.7798	0.000156957	0.000608637	She10p
YGL227W	2065.77	-0.306451	0.165455	-1.85217	0.0640013	0.110574	glucose-induced degradation complex subunit VID30
YGL226C-A	509.241	0.169646	0.292385	0.580214	0.561771	0.652386	dolichyl-diphosphooligosaccharide--protein glycotransferase subunit
YGL226W	253.201	0.85305	0.257753	3.30956	0.000934413	0.0029824	Mtc3p
YGL225W	822.3	-0.490118	0.246626	-1.98729	0.04689	0.085288	GDP-mannose transporter
YGL224C	579.671	0.233115	0.284429	0.819589	0.412451	0.51151	nucleotidase
YGL223C	496.847	-0.866574	0.310682	-2.78927	0.00528277	0.0132076	Golgi transport complex subunit COG1
YGL222C	334.985	0.320027	0.358462	0.892777	0.371977	0.471009	Edc1p
YGL221C	452.172	-0.488973	0.257165	-1.9014	0.0572496	0.100667	uncharacterized protein
YGL220W	254.369	0.346472	0.347499	0.997045	0.318743	0.415565	Bol2p
YGL219C	1733.57	0.282658	0.173962	1.62482	0.1042	0.166643	ERMES complex subunit MDM34
YGL216W	1177.61	0.395122	0.237668	1.6625	0.0964129	0.156599	tubulin-dependent ATPase KIP3
YGL215W	3675.34	0.0484256	0.173121	0.279722	0.779691	0.833496	Clg1p
YGL213C	402.708	-0.440977	0.193328	-2.28098	0.0225498	0.0462508	SKI complex subunit WD repeat protein SKI8
YGL212W	341.517	-0.115618	0.26701	-0.433009	0.665009	0.738408	Vam7p
YGL211W	664.325	0.233675	0.181634	1.28652	0.198261	0.282107	Ncs6p
YGL210W	279.739	0.243959	0.259989	0.938345	0.348067	0.445792	Rab family GTPase YPT32
YGL209W	811.776	0.530791	0.262519	2.02191	0.0431851	0.0796309	Mig2p
YGL208W	587.86	0.0488007	0.240235	0.203137	0.839028	0.879607	Sip2p
YGL207W	1970.28	-0.457478	0.261318	-1.75066	0.0800046	0.133622	chromatin-remodeling protein SPT16
YGL206C	8732.35	-1.2026	0.2849	-4.22113	2.43e-05	0.000116808	clathrin heavy chain
YGL205W	1532.53	0.524196	0.265338	1.97558	0.0482023	0.0873323	acyl-CoA oxidase
YGL204C	41.7825	-0.293849	0.442181	-0.664545	0.506342	0.601106	uncharacterized protein
YGL203C	1430.05	0.409193	0.232778	1.75786	0.0787707	0.13211	serine-type carboxypeptidase
YGL202W	1761.21	-1.21274	0.39119	-3.10014	0.00193429	0.00558775	bifunctional 2-aminoadipate transaminase/aromatic-amino-acid:2-oxoglutarate transaminase
YGL201C	972.893	0.346277	0.138156	2.50641	0.0121965	0.0272308	MCM DNA helicase complex subunit MCM6
YGL200C	830.269	-0.678795	0.161388	-4.20599	2.6e-05	0.000123535	Emp24p
YGL198W	296.428	-1.03097	0.2833	-3.63916	0.00027353	0.000992949	Yip4p
YGL197W	4296.15	-1.51313	0.329996	-4.5853	4.53e-06	2.58e-05	Mds3p
YGL196W	1149.63	-0.966117	0.238463	-4.05143	5.09e-05	0.000225395	D-serine ammonia-lyase DSD1
YGL195W	4894.51	-0.954214	0.229018	-4.16654	3.09e-05	0.000143465	Gcn1p
YGL194C-A	147.074	-0.398562	0.381771	-1.04398	0.296495	0.392159	uncharacterized protein
YGL194C	599.891	-0.545913	0.134578	-4.05648	4.98e-05	0.000221226	histone deacetylase HOS2
YGL193C	27.3768	-0.293953	0.344527	-0.853208	0.393544	0.492625	uncharacterized protein
YGL192W	564.889	-0.551506	0.166709	-3.3082	0.000938967	0.00299288	mRNA (N6-adenosine)-methyltransferase
YGL191W	13479.8	0.871929	0.231278	3.77005	0.000163212	0.000630056	cytochrome c oxidase subunit VIa
YGL190C	1653.74	-0.054358	0.239849	-0.226634	0.820709	0.864614	protein phosphatase 2A regulatory subunit CDC55
YGL189C	1403.33	-0.617303	0.331168	-1.86402	0.062319	0.108098	ribosomal 40S subunit protein S26A
YGL188C-A	76.1563	-0.103662	0.422283	-0.24548	0.806085	0.854458	uncharacterized protein
YGL187C	4818.37	0.522744	0.400434	1.30544	0.191742	0.273865	cytochrome c oxidase subunit IV
YGL186C	807.226	-0.275369	0.187372	-1.46964	0.141659	0.213837	Tpn1p
YGL185C	401.809	-0.741113	0.219925	-3.36985	0.000752098	0.00246446	putative hydroxyacid dehydrogenase
YGL184C	1730.51	1.73281	0.325835	5.31805	1.05e-07	8.39e-07	cystathionine beta-lyase STR3
YGL183C	909.879	2.75073	0.214479	12.8252	1.18e-37	1.74e-35	Mnd1p
YGL181W	1466.15	1.25817	0.188054	6.69048	2.22e-11	3.46e-10	Gts1p
YGL180W	9442.06	1.97047	0.145852	13.5101	1.36e-41	3.04e-39	serine/threonine protein kinase ATG1
YGL179C	1306.51	-2.42985	0.315353	-7.70518	1.31e-14	3.25e-13	serine/threonine protein kinase TOS3
YGL178W	6969.99	0.143483	0.264751	0.541955	0.587849	0.675177	Mpt5p
YGL176C	556.009	-0.172888	0.14743	-1.17268	0.240924	0.332297	uncharacterized protein
YGL175C	200.844	0.485466	0.173	2.80617	0.00501346	0.0126831	ssDNA endodeoxyribonuclease SAE2
YGL174W	202.946	0.397182	0.226963	1.74999	0.0801206	0.133779	Bud13p
YGL173C	7653.25	0.228305	0.159779	1.42888	0.15304	0.227933	chromatin-binding exonuclease XRN1
YGL172W	2534.91	1.12122	0.17318	6.47427	9.53e-11	1.34e-09	FG-nucleoporin NUP49
YGL171W	176.175	-0.321361	0.197331	-1.62854	0.103411	0.165471	RNA-dependent ATPase ROK1
YGL170C	52.2097	0.49866	0.299134	1.66701	0.0955115	0.155345	Spo74p
YGL169W	197.782	-0.272196	0.36871	-0.738238	0.46037	0.556619	threonylcarbamoyladenylate synthase
YGL168W	1276.71	0.430474	0.209491	2.05485	0.0398931	0.0743568	Hur1p
YGL167C	8466.56	0.494496	0.197317	2.5061	0.012207	0.0272441	Ca(2+)/Mn(2+)-transporting P-type ATPase PMR1
YGL166W	1703.51	1.58546	0.174811	9.0696	1.19e-19	5.14e-18	Cup2p
YGL164C	368.467	0.666304	0.243625	2.73496	0.00623885	0.0152764	Yrb30p
YGL163C	4578.88	1.20627	0.20404	5.91194	3.38e-09	3.63e-08	DNA-dependent ATPase RAD54
YGL162W	255.82	0.491882	0.190589	2.58086	0.00985552	0.0226418	Sut1p
YGL161C	540.439	-0.573146	0.253677	-2.25936	0.0238613	0.0485478	Yip5p
YGL160W	871.139	0.571794	0.2721	2.10141	0.0356049	0.0678542	putative metalloreductase
YGL159W	421.791	0.513437	0.242417	2.11799	0.0341762	0.0655669	uncharacterized protein
YGL158W	350.173	0.872244	0.267121	3.26535	0.00109328	0.00343131	putative serine/threonine protein kinase RCK1
YGL157W	1086.91	-0.709197	0.465909	-1.52218	0.127964	0.197114	carbonyl reductase (NADPH-dependent) ARI1
YGL156W	14500.5	-1.15976	0.208906	-5.55158	2.83e-08	2.55e-07	alpha-mannosidase
YGL155W	221.024	-0.938156	0.258908	-3.62351	0.000290626	0.00105184	protein geranylgeranyltransferase type I subunit CDC43
YGL154C	274.386	-0.437753	0.373565	-1.17182	0.241267	0.332448	holo-[acyl-carrier-protein] synthase
YGL153W	416.98	0.133781	0.17844	0.749723	0.453422	0.550048	Pex14p
YGL151W	811.442	-0.759435	0.185138	-4.102	4.1e-05	0.000185583	Nut1p
YGL150C	5641.24	0.812209	0.147587	5.50324	3.73e-08	3.23e-07	chromatin-remodeling ATPase INO80
YGL149W	179.441	2.12534	0.509499	4.17142	3.03e-05	0.000141292	uncharacterized protein
YGL148W	650.203	-0.365344	0.2094	-1.74472	0.0810337	0.135041	bifunctional chorismate synthase/riboflavin reductase [NAD(P)H] ARO2
YGL147C	544.576	0.0705171	0.394229	0.178874	0.858037	0.895175	ribosomal 60S subunit protein L9A
YGL146C	205.958	-0.178664	0.258128	-0.692153	0.488841	0.585172	Rrt6p
YGL145W	688.621	-0.682487	0.260555	-2.61936	0.0088094	0.0205837	Tip20p
YGL144C	819.772	-0.318299	0.198671	-1.60214	0.109124	0.172911	putative lipase ROG1
YGL143C	414.579	-0.330543	0.196509	-1.68208	0.092554	0.151309	Mrf1p
YGL142C	819.603	-0.0255032	0.134341	-0.189839	0.849435	0.888354	putative glycosylphosphatidylinositol-alpha 1%2C2 mannosyltransferase
YGL141W	1809.37	-0.571427	0.172414	-3.31427	0.000918814	0.00293728	ubiquitin-ubiquitin ligase HUL5
YGL140C	3466.64	-1.29429	0.257527	-5.02585	5.01e-07	3.53e-06	uncharacterized protein
YGL139W	1593.95	0.470157	0.203403	2.31146	0.0208074	0.0430708	putative flavin adenine dinucleotide transporter
YGL138C	41.6193	3.4514	0.532679	6.47933	9.21e-11	1.31e-09	uncharacterized protein
YGL137W	2366.03	-1.08434	0.224423	-4.8317	1.35e-06	8.7e-06	coatomer subunit beta'
YGL136C	411.17	-1.16379	0.242135	-4.80635	1.54e-06	9.78e-06	21S rRNA (uridine2791-2'-O) methyltransferase
YGL135W	1731.65	-0.494753	0.218451	-2.26482	0.0235237	0.0479709	ribosomal 60S subunit protein L1B
YGL134W	982.496	-0.428769	0.252631	-1.69721	0.0896567	0.147133	Pcl10p
YGL133W	2657.63	-0.241596	0.159403	-1.51563	0.129612	0.198941	Itc1p
YGL131C	2013.56	-0.250893	0.180471	-1.39021	0.164466	0.241666	DNA-binding E3 ubiquitin-protein ligase SNT2
YGL130W	643.393	-0.216713	0.177457	-1.22121	0.222005	0.309892	mRNA guanylyltransferase
YGL129C	603.282	-0.340984	0.178605	-1.90915	0.0562429	0.0992153	mitochondrial 37S ribosomal protein RSM23
YGL128C	245.332	0.091603	0.364483	0.251323	0.801564	0.851141	U2-type spliceosomal complex subunit CWC23
YGL127C	329.469	-0.763772	0.282493	-2.70369	0.00685749	0.016589	mediator complex subunit SOH1
YGL126W	1880.02	-1.43017	0.282784	-5.05748	4.25e-07	3.04e-06	Scs3p
YGL125W	6920.39	2.12232	0.200233	10.5993	3e-26	2.15e-24	methylenetetrahydrofolate reductase (NAD(P)H) MET13
[truncated: 4,036 more rows]

## Sheet: uninoc vs inoc late p01_FC5
Comparison of Uninoculated (Days 11, 13, 15, 17) vs inoculated (Days 9, 11, 13, 15, 17) in stationary/death phase. Positive values are increased expression in uninoculated and negative values are increased expression in inoculated. Genes shown are fold change greater than or equal to 5 and P-adjusted less than or equal to 0.01.
Geneid	baseMean	log2FoldChange	lfcSE	stat	pvalue	padj	Gene_name
YAL065C	290.592	3.0375	0.253818	11.9673	5.27362e-33	5.67479e-31	uncharacterized protein
YAL018C	20.4758	3.9008	0.693873	5.62178	1.89004e-08	1.74684e-07	Lds1p
YAR020C	2013.42	3.32938	0.244628	13.61	3.49364e-42	8.42106e-40	seripauperin PAU7
YAR027W	924.082	-3.15948	0.438788	-7.20047	6.00065e-13	1.15159e-11	DUP240 family protein UIP3
YAR028W	847.08	-4.75131	0.359496	-13.2166	7.03681e-40	1.36787e-37	DUP240 family protein
YAR050W	2319.59	-3.1774	0.461879	-6.87929	6.01504e-12	1.01531e-10	flocculin FLO1
YBL071C-B	46.4016	-2.62072	0.509636	-5.14234	2.71331e-07	2.02607e-06	uncharacterized protein
YBL005W-A	2771.33	-5.35646	0.304654	-17.5821	3.37746e-69	2.90751e-66	gag protein
YBR040W	136.937	3.07314	0.275417	11.1581	6.53671e-29	5.25203e-27	Fig1p
YBR148W	1375.64	2.54675	0.168781	15.089	1.91218e-51	7.20176e-49	Ysw1p
YBR182C	2419.45	2.87657	0.356756	8.06314	7.43614e-16	2.17525e-14	Smp1p
YBR182C-A	586.941	3.49031	1.02258	3.41324	0.000641944	0.0021325	uncharacterized protein
YBR200W-A	235.681	2.80839	0.318319	8.82257	1.11859e-18	4.40565e-17	uncharacterized protein
YBR231C	1183.54	3.45015	0.269246	12.8141	1.36704e-37	1.91577e-35	Swc5p
YBR298C-A	9.03137	-3.81365	1.04208	-3.65965	0.000252562	0.00093014	uncharacterized protein
YBR299W	1873.68	-2.9021	0.381196	-7.61312	2.67549e-14	6.20096e-13	alpha-glucosidase MAL32
YCL025C	2659.48	2.78465	0.221783	12.5558	3.69609e-36	4.64013e-34	amino acid transporter AGP1
YCL020W	1859.52	-2.64475	0.361034	-7.3255	2.38004e-13	4.91169e-12	gag protein
YCR022C	119.45	2.87995	0.257754	11.1732	5.51338e-29	4.48968e-27	uncharacterized protein
YCR104W	1774.82	3.29468	0.289618	11.3759	5.51003e-30	4.81209e-28	seripauperin PAU3
YDL247W	402.709	5.03484	0.320783	15.6955	1.62465e-55	8.15845e-53	alpha-glucoside permease
YDL241W	771.035	-4.7558	0.507841	-9.36474	7.62381e-21	3.64612e-19	uncharacterized protein
YDL234C	14785.2	-2.50839	0.393746	-6.37059	1.88297e-10	2.51035e-09	GTPase-activating protein GYP7
YDL141W	1522.43	2.73449	0.21331	12.8193	1.27867e-37	1.83458e-35	biotin--[acetyl-CoA-carboxylase] ligase BPL1
YDL114W	181.409	2.79801	0.415555	6.73318	1.65998e-11	2.66038e-10	short-chain dehydrogenase/reductase
YDL069C	1086.02	3.37994	0.268946	12.5673	3.1927e-36	4.09345e-34	Cbs1p
YDL064W	1021.36	2.77314	0.183245	15.1335	9.7387e-52	3.91236e-49	E2 SUMO-conjugating protein UBC9
YDR034C-C	3574.88	-2.53043	0.349648	-7.2371	4.5839e-13	9.02699e-12	gag protein
YDR209C	1522.95	-3.0337	0.483386	-6.27593	3.47545e-10	4.44651e-09	uncharacterized protein
YDR210W	1026.62	-2.94917	0.538016	-5.48156	4.21592e-08	3.57316e-07	uncharacterized protein
YDR218C	216.919	3.57701	0.310836	11.5077	1.20648e-30	1.08511e-28	septin SPR28
YDR344C	203.817	3.51866	0.337031	10.4402	1.62538e-25	1.12581e-23	uncharacterized protein
YDR402C	837.633	3.70519	0.185377	19.9873	7.10623e-89	2.14111e-85	putative cytochrome P450
YDR501W	936.236	2.82163	0.35255	8.00348	1.20948e-15	3.45419e-14	Plm2p
YDR523C	872.409	3.1166	0.298827	10.4294	1.81981e-25	1.24616e-23	putative serine/threonine protein kinase SPS1
YDR532C	1129.5	2.77765	0.204303	13.5958	4.24206e-42	9.83179e-40	Kre28p
YDR536W	1703.59	-2.93389	0.436191	-6.72617	1.74182e-11	2.76945e-10	glucose-inactivated glycerol proton symporter STL1
YEL076C-A	753.927	-2.58623	0.297719	-8.68681	3.72763e-18	1.36968e-16	uncharacterized protein
YEL076C	439.565	-3.07248	0.297295	-10.3348	4.90575e-25	3.21327e-23	uncharacterized protein
YEL075C	124.996	-2.52796	0.291074	-8.68492	3.78993e-18	1.38413e-16	uncharacterized protein
YEL061C	3462.14	3.35159	0.249433	13.4368	3.67777e-41	7.64214e-39	kinesin motor protein CIN8
YEL009C-A	215.695	3.17739	0.269391	11.7947	4.15735e-32	4.17537e-30	uncharacterized protein
YER055C	3202.52	2.61362	0.226783	11.5247	9.90131e-31	9.3227e-29	ATP phosphoribosyltransferase
YFL066C	1135	-2.71111	0.188785	-14.3608	9.11973e-47	2.8924e-44	Y' element ATP-dependent helicase
YFL040W	517.495	2.8542	0.194527	14.6726	9.6631e-49	3.23499e-46	uncharacterized protein
YFR012W	140.175	3.83672	0.221757	17.3015	4.58462e-67	3.45336e-64	Dcv1p
YFR012W-A	30.0793	3.39225	0.681688	4.97626	6.48256e-07	4.45426e-06	uncharacterized protein
YFR023W	341.654	3.05123	0.287051	10.6296	2.17107e-26	1.59547e-24	Pes4p
YFR032C	67.5687	2.88237	0.387453	7.43928	1.01235e-13	2.20233e-12	Rrt5p
YGL183C	909.879	2.75073	0.214479	12.8252	1.18492e-37	1.74154e-35	Mnd1p
YGL138C	41.6193	3.4514	0.532679	6.47933	9.21335e-11	1.3052e-09	uncharacterized protein
YGL116W	1564.35	3.41871	0.182889	18.6928	5.66948e-78	1.13881e-74	ubiquitin-protein transferase activating protein CDC20
YGL098W	2123.11	3.31934	0.181919	18.2462	2.21658e-74	3.33928e-71	SNAP receptor USE1
YGL015C	90.476	4.58263	0.44892	10.2081	1.82361e-24	1.12133e-22	Bil2p
YGL006W	35539.7	-2.91067	0.396844	-7.33454	2.22483e-13	4.62305e-12	calcium-transporting ATPase PMC1
YGR050C	575.864	3.11796	0.783706	3.97848	6.93583e-05	0.000297475	uncharacterized protein
YGR072W	1459.4	2.92742	0.287346	10.1878	2.24812e-24	1.35472e-22	Upf3p
YGR109W-B	261.096	-3.06609	0.476922	-6.42891	1.28523e-10	1.77552e-09	gag-pol fusion protein
YGR109W-A	40.2135	-2.94633	0.535487	-5.50215	3.75197e-08	3.24381e-07	gag protein
YGR213C	1762.67	-3.66612	0.355103	-10.3241	5.48349e-25	3.55307e-23	Rta1p
YGR273C	45.2233	3.11113	0.569202	5.46578	4.60879e-08	3.87614e-07	uncharacterized protein
YGR292W	1238.98	-2.94037	0.464089	-6.33579	2.36133e-10	3.07995e-09	alpha-glucosidase MAL12
YHL009W-B	631.324	-3.92872	0.346018	-11.3541	7.07817e-30	6.00747e-28	gag-pol fusion protein
YHL009W-A	195.625	-3.77037	0.369758	-10.1968	2.04816e-24	1.24669e-22	gag protein
YHR052W	2704	3.31605	0.261997	12.6568	1.02532e-36	1.34317e-34	Cic1p
YHR212W-A	7.88576	-2.71275	0.931367	-2.91266	0.00358367	0.00950074	uncharacterized protein
YIL177C	5420.36	-2.82896	0.209661	-13.493	1.71913e-41	3.69981e-39	Y' element ATP-dependent helicase
YIL173W	929.701	-4.6893	0.38771	-12.0949	1.12436e-33	1.23189e-31	signal sequence-binding protein
YIL172C	894.019	3.41163	0.277293	12.3034	8.6887e-35	1.04716e-32	oligo-1%2C6-glucosidase IMA3
YIL169C	28644.1	-2.86353	0.468931	-6.10651	1.0183e-09	1.20451e-08	Css1p
YIL119C	12365.7	2.54842	0.497489	5.12257	3.01402e-07	2.2258e-06	Rpi1p
YIL082W-A	206.166	-2.72106	0.409072	-6.6518	2.89532e-11	4.40585e-10	gag-pol fusion protein
YIR017C	3941.58	2.50661	0.22214	11.2839	1.57586e-29	1.30084e-27	Met28p
YIR041W	5.38717	5.90708	1.12117	5.26866	1.37426e-07	1.0783e-06	seripauperin PAU15
YJL225C	5682.22	-2.71561	0.211343	-12.8493	8.68283e-38	1.30807e-35	Y' element ATP-dependent helicase
YJL222W	1002.16	-4.80169	0.370409	-12.9632	1.97805e-38	3.31104e-36	signal sequence-binding protein
YJL221C	900.717	3.46618	0.262356	13.2117	7.50766e-40	1.41379e-37	oligo-1%2C6-glucosidase IMA4
YJL219W	606.763	3.39747	0.18839	18.0342	1.0495e-72	1.26486e-69	hexose transporter HXT9
YJL218W	7.85834	-5.73103	1.33513	-4.2925	1.76675e-05	8.73373e-05	acetyltransferase
YJL217W	53.5294	-7.05059	1.13896	-6.19037	6.00223e-10	7.33661e-09	Ree1p
YJL114W	93.3097	-3.08956	0.299437	-10.3179	5.84887e-25	3.7495e-23	gag protein
YJL113W	976.695	-4.74323	0.330913	-14.3338	1.34593e-46	4.05528e-44	gag-pol fusion protein
YJL108C	1788.47	-3.27619	0.427038	-7.67189	1.69483e-14	4.13484e-13	pheromone-regulated protein PRM10
YJL107C	1608.58	-3.16369	0.529707	-5.97252	2.3361e-09	2.56886e-08	uncharacterized protein
YJL089W	2284.58	2.52837	0.308355	8.19953	2.41336e-16	7.19947e-15	Sip4p
YJL033W	2549.38	3.25064	0.217386	14.9533	1.48247e-50	5.25492e-48	RNA-dependent ATPase HCA4
YJR160C	443.139	5.02558	0.281388	17.86	2.41764e-71	2.42812e-68	alpha-glucoside permease
YKL224C	11.4216	5.73243	1.14297	5.0154	5.2924e-07	3.69548e-06	seripauperin PAU16
YKL220C	312.593	-2.67951	0.235946	-11.3565	6.88672e-30	5.92848e-28	ferric/cupric-chelate reductase
YKL159C	1408.17	-2.98873	0.412467	-7.24597	4.29351e-13	8.48285e-12	Rcn1p
YKL144C	819.879	2.66366	0.207916	12.8112	1.41855e-37	1.94276e-35	DNA-directed RNA polymerase III subunit RPC25
YKL143W	1146.85	2.82883	0.294708	9.59875	8.09217e-22	4.03004e-20	Ltv1p
YKL108W	2484.49	3.89089	0.183801	21.1691	1.84085e-99	1.10929e-95	Sld2p
YKL106C-A	74.5107	4.13248	0.321433	12.8564	7.91594e-38	1.22311e-35	uncharacterized protein
YKR019C	1701.08	-2.61948	0.391671	-6.68797	2.2629e-11	3.51449e-10	Irs4p
YKR041W	186.527	2.85116	0.338915	8.41262	4.00941e-17	1.32751e-15	uncharacterized protein
YKR045C	407.297	2.55022	0.364289	7.00055	2.54967e-12	4.45342e-11	uncharacterized protein
YLL066W-B	6.05589	-3.83539	1.17566	-3.26232	0.00110504	0.003461	uncharacterized protein
YLL057C	1411.59	-3.94548	0.388456	-10.1568	3.08939e-24	1.84323e-22	sulfonate dioxygenase
YLR030W	846.271	3.08494	0.529749	5.82339	5.76667e-09	5.90986e-08	uncharacterized protein
YLR081W	432.664	-2.72759	0.351499	-7.75986	8.50212e-15	2.17092e-13	galactose permease GAL2
YLR120C	12891.6	-3.24758	0.442375	-7.34123	2.11639e-13	4.41292e-12	aspartyl protease
YLR134W	12838.6	-3.89792	0.333365	-11.6926	1.39006e-31	1.35105e-29	indolepyruvate decarboxylase 5
YLR194C	12784.6	-4.43667	0.736782	-6.02168	1.72614e-09	1.93341e-08	Ncw2p
YLR343W	1821.45	2.6893	0.219736	12.2388	1.92903e-34	2.27928e-32	1%2C3-beta-glucanosyltransferase
YLR411W	250.788	2.80217	0.492546	5.68916	1.27666e-08	1.22979e-07	high-affinity Cu transporter CTR3
YLR414C	9300.28	-3.16714	0.423511	-7.47829	7.52966e-14	1.66815e-12	Pun1p
YLR462W	284.186	-3.12658	0.271369	-11.5215	1.02826e-30	9.53275e-29	uncharacterized protein
YML047C	291.236	3.49882	0.335701	10.4224	1.95876e-25	1.32624e-23	pheromone-regulated K(+) transporter PRM6
YMR046C	1554.66	-2.92582	0.296567	-9.86563	5.86656e-23	3.24329e-21	gag protein
YMR085W	4196.09	-2.53254	0.40621	-6.23457	4.53035e-10	5.71127e-09	uncharacterized protein
YMR122W-A	3828.85	-2.56002	0.433322	-5.90789	3.46516e-09	3.69576e-08	Ncw1p
YMR230W-A	72.7802	3.07591	0.319868	9.6162	6.83098e-22	3.43029e-20	uncharacterized protein
YMR232W	462.767	3.19349	0.240307	13.2892	2.67339e-40	5.36995e-38	Fus2p
YMR244W	1854.84	3.31346	0.542554	6.10716	1.01419e-09	1.20305e-08	uncharacterized protein
YMR310C	625.154	2.74763	0.291075	9.4396	3.74216e-21	1.81857e-19	putative methyltransferase
YMR316W	4812.76	-3.3437	0.422315	-7.91754	2.42254e-15	6.54628e-14	Dia1p
YMR325W	310.512	4.65586	0.448511	10.3807	3.03521e-25	2.03224e-23	seripauperin PAU19
YNL251C	5873.33	2.6732	0.24524	10.9004	1.14812e-27	8.64824e-26	Nrd1 complex RNA-binding subunit
YOL160W	35.9201	2.81771	0.556507	5.06321	4.12255e-07	2.96096e-06	uncharacterized protein
YOL159C	579.405	2.8643	0.408038	7.0197	2.22352e-12	3.89504e-11	Css3p
YOL155W-A	1351.04	3.94332	0.314598	12.5345	4.8368e-36	5.94828e-34	uncharacterized protein
YOL016C	25277.8	-2.95973	0.470239	-6.2941	3.0919e-10	3.98115e-09	calmodulin-dependent protein kinase CMK2
YOL015W	2686.93	-3.57697	0.42146	-8.48707	2.11904e-17	7.21431e-16	Irc10p
YOL014W	4865.84	-3.92799	0.323104	-12.157	5.26314e-34	5.98409e-32	uncharacterized protein
YOR032W-A	605.935	2.7253	0.211061	12.9124	3.83208e-38	6.24111e-36	uncharacterized protein
YOR066W	1228.79	-2.59921	0.378918	-6.85956	6.90743e-12	1.14984e-10	Msa1p
YOR161C	1633.25	-3.07966	0.32669	-9.42688	4.22487e-21	2.03672e-19	Pns1p
YOR192C-C	42.5845	-3.29926	0.45952	-7.17979	6.98209e-13	1.31482e-11	uncharacterized protein
YOR214C	287.411	3.50018	0.44446	7.87513	3.40385e-15	9.11628e-14	Spr2p
YOR286W	1985.71	2.75853	0.193383	14.2646	3.63489e-46	9.95631e-44	thiosulfate sulfurtransferase RDL2
YOR299W	3500.74	-2.79941	0.389807	-7.18152	6.89426e-13	1.30644e-11	exomer complex subunit
YOR304W	6459.15	2.97725	0.18593	16.0127	1.04188e-57	5.70762e-55	DNA translocase
YOR304C-A	315.158	3.0214	0.217445	13.895	6.79464e-44	1.70602e-41	Bil1p
YOR305W	642.097	3.02393	0.234294	12.9066	4.13341e-38	6.55471e-36	Rrg7p
YOR314W	4.73587	4.99498	1.41861	3.52104	0.00042985	0.001499	uncharacterized protein
YOR381W-A	24.6803	3.87556	0.62372	6.21362	5.17764e-10	6.44637e-09	uncharacterized protein
YOR385W	487.534	3.21549	0.305332	10.5311	6.20897e-26	4.40179e-24	uncharacterized protein
YOR394W	604.489	2.68641	0.39147	6.86236	6.77312e-12	1.1306e-10	seripauperin PAU21
YPL282C	629.64	2.67654	0.35782	7.48013	7.42509e-14	1.65105e-12	seripauperin PAU22
YPL141C	656.287	-2.54808	0.461541	-5.52082	3.37419e-08	2.95966e-07	protein kinase FRK1
YPL092W	9255.36	2.84059	0.568408	4.99746	5.80916e-07	4.02368e-06	Ssu1p
YPL080C	136.752	3.42708	0.37134	9.22895	2.73306e-20	1.21996e-18	uncharacterized protein
YPL060C-A	636.356	-3.78634	0.361282	-10.4803	1.06425e-25	7.45717e-24	gag-pol fusion protein
Q0140	667.367	2.64092	0.172286	15.3287	4.91923e-53	2.28025e-50	mitochondrial 37S ribosomal protein VAR1
Q0255	14116	3.62757	0.404245	8.97369	2.86742e-19	1.20833e-17	maturase-like protein

## Sheet: Early vs late inoculated
Comparison of early exponential (Days 2 and 3) and late exponential (Days 5 and 7) in the inoculated fermentation. Positive values are increased expression in early exponential phase and negative values are increased expression in late exponential phase
Gene	baseMean	log2FoldChange	lfcSE	stat	pvalue	padj	Gene_name
YAL068C	3932.31	5.11813	1.60535	3.18817	0.00143175	0.0121843	seripauperin PAU8
YAL067W-A	11.1321	3.12423	1.34212	2.32784	0.0199208	NA	uncharacterized protein
YAL067C	145.616	0.84418	0.571668	1.4767	0.139757	0.317549	putative permease SEO1
YAL065C	108.368	-0.283572	0.537066	-0.528002	0.597498	0.762484	uncharacterized protein
YAL064W-B	228.543	2.86406	0.669202	4.27981	1.87e-05	0.000354728	uncharacterized protein
YAL064C-A	0.1967	1.55884	4.9753	0.313316	0.75404	NA	Tda8p
YAL064W	0	NA	NA	NA	NA	NA	uncharacterized protein
YAL063C-A	0	NA	NA	NA	NA	NA	uncharacterized protein
YAL063C	941.697	1.8532	0.562127	3.29676	0.00097806	0.00924228	flocculin FLO9
YAL062W	3163.48	1.23039	0.78777	1.56186	0.118321	0.28372	glutamate dehydrogenase (NADP(+)) GDH3
YAL061W	3440.5	-0.425956	0.675509	-0.630571	0.528321	0.713758	putative dehydrogenase BDH2
YAL060W	6877.48	-0.559654	0.547912	-1.02143	0.307051	0.52576	(R%2CR)-butanediol dehydrogenase
YAL059W	558.052	0.751494	0.394789	1.90353	0.0569709	0.172307	Ecm1p
YAL058W	633.353	0.436282	0.3697	1.1801	0.237961	0.450015	calnexin
YAL056W	3664.03	-0.358559	0.34413	-1.04193	0.297446	0.515356	Gpb2p
YAL055W	191.823	-0.313372	0.555686	-0.563938	0.572797	0.744484	ubiquitin-protein transferase activating protein PEX22
YAL054C	7737.99	0.53252	0.706876	0.753342	0.451244	0.656132	acetate--CoA ligase 1
YAL053W	6718.19	-0.922024	0.327722	-2.81343	0.00490155	0.031161	flavin adenine dinucleotide transporter FLC2
YAL051W	1939.02	-1.16679	0.356573	-3.27224	0.00106699	0.00987718	oleate-activated transcription factor OAF1
YAL049C	2064.88	-0.341265	0.432878	-0.788362	0.430485	0.640737	protein AIM2
YAL048C	824.828	-0.486869	0.344282	-1.41416	0.157315	0.343603	ERMES complex Ca(2+)-binding regulatory GTPase GEM1
YAL047C	403.224	-0.123472	0.356849	-0.346006	0.729338	0.851953	gamma-tubulin complex subunit SPC72
YAL046C	239.538	0.240287	0.402147	0.59751	0.550167	0.728213	Bol3p
YAL044W-A	433.642	0.201747	0.438024	0.460583	0.645098	0.796953	Bol1p
YAL044C	2263.4	0.0691862	0.328187	0.210814	0.833033	0.914308	glycine decarboxylase subunit H
YAL043C	1463.47	0.517252	0.422232	1.22504	0.22056	0.426951	RNA-processing protein PTA1
YAL042W	3214.71	1.16496	0.397794	2.92855	0.00340549	0.0238505	Erv46p
YAL041W	1847.83	0.163072	0.344524	0.473325	0.635982	0.79058	Rho family guanine nucleotide exchange factor CDC24
YAL040C	7463.82	0.636835	0.348535	1.82718	0.0676732	0.194396	cyclin CLN3
YAL039C	1528.35	-0.364258	0.606813	-0.60028	0.54832	0.726745	holocytochrome c synthase CYC3
YAL038W	210319	0.877613	0.348001	2.52187	0.0116733	0.0573563	pyruvate kinase CDC19
YAL037C-A	67.2804	-0.263624	0.757842	-0.347862	0.727944	0.850829	uncharacterized protein
YAL037W	220.923	-0.840632	0.414099	-2.03002	0.042354	0.139912	uncharacterized protein
YAL036C	1267.18	1.14036	0.482245	2.36469	0.0180453	0.0774383	GTP-binding protein RBG1
YAL035W	8537.25	1.10009	0.348222	3.15917	0.00158219	0.0132357	translation initiation factor eIF5B
YAL034W-A	241.238	0.0948655	0.41361	0.22936	0.818589	0.906202	MIND complex subunit MTW1
YAL034C	3204.26	-0.281592	0.599306	-0.469863	0.638453	0.792498	Fun19p
YAL033W	674.415	-0.0501284	0.396985	-0.126273	0.899516	0.950365	RNA-binding protein POP5
YAL032C	602.75	-0.975358	0.347045	-2.81046	0.00494704	0.0312871	mRNA splicing protein PRP45
YAL031C	1329.75	-0.755732	0.357554	-2.11362	0.0345478	0.121752	protein phosphatase regulator GIP4
YAL030W	539.427	-0.0389256	0.403137	-0.096557	0.923078	0.963198	SNAP receptor SNC1
YAL029C	6736.74	0.726181	0.412592	1.76005	0.0784001	0.215664	myosin 4
YAL028W	1004.99	-0.661624	0.387029	-1.7095	0.0873591	0.231725	Frt2p
YAL027W	256.292	-0.396588	0.399568	-0.992542	0.320933	0.539701	DNA-binding protein SAW1
YAL026C	4047.51	0.574641	0.408965	1.40511	0.159988	0.346622	aminophospholipid-translocating P4-type ATPase DRS2
YAL025C	550.22	1.58406	0.544306	2.91023	0.00361162	0.0248314	ribosome biosynthesis protein MAK16
YAL024C	1130.31	0.933131	0.40456	2.30653	0.021081	0.0860742	mitotic regulator LTE1
YAL023C	6946.69	1.19803	0.34107	3.51257	0.000443801	0.00489923	dolichyl-phosphate-mannose-protein mannosyltransferase PMT2
YAL022C	1348.88	0.829014	0.36182	2.29123	0.0219499	0.088764	nucleoside transmembrane transporter FUN26
YAL021C	2919.36	0.758953	0.357284	2.12423	0.0336513	0.120227	CCR4-NOT core exoribonuclease subunit CCR4
YAL020C	485.533	0.00584277	0.547061	0.0106803	0.991479	0.995777	Ats1p
YAL019W	2337.06	0.558028	0.344044	1.62197	0.104811	0.262502	DNA-dependent ATPase FUN30
YAL018C	7.14783	1.29147	1.28169	1.00763	0.313632	NA	Lds1p
YAL017W	9808.16	-1.30253	0.3782	-3.44402	0.000573125	0.00594569	serine/threonine protein kinase PSK1
YAL016W	6850.73	0.0729539	0.339021	0.21519	0.829619	0.912597	protein phosphatase 2A structural subunit TPD3
YAL015C	433.293	-0.0811004	0.382208	-0.212189	0.83196	0.913757	bifunctional N-glycosylase/AP lyase NTG1
YAL014C	671.208	-0.0388839	0.378269	-0.102794	0.918126	0.959939	syntaxin
YAL013W	505.339	-0.358003	0.482085	-0.742615	0.457715	0.66224	Rpd3L histone deacetylase complex subunit DEP1
YAL012W	5740.21	2.00685	0.36282	5.53126	3.18e-08	1.65e-06	cystathionine gamma-lyase CYS3
YAL011W	503.472	-0.705109	0.410255	-1.71871	0.0856671	0.22873	Swc3p
YAL010C	503.311	-0.00422096	0.352044	-0.0119899	0.990434	0.995568	Mdm10p
YAL009W	335.465	-0.496791	0.376445	-1.31969	0.186938	0.382159	Nem1-Spo7 phosphatase regulatory subunit SPO7
YAL008W	829.994	-1.05468	0.375963	-2.80527	0.00502743	0.0316546	Fun14p
YAL007C	2039.41	1.94599	0.429658	4.52917	5.92e-06	0.000140455	Erp2p
YAL005C	75186.7	-0.775104	0.34817	-2.22622	0.0259993	0.101421	Hsp70 family ATPase SSA1
YAL003W	13280.6	1.60147	0.458001	3.49665	0.000471144	0.00509629	translation elongation factor 1 subunit beta
YAL002W	2186.24	-0.336817	0.354259	-0.950766	0.341723	0.559838	CORVET complex membrane-binding subunit VPS8
YAL001C	2022.89	-0.345424	0.340757	-1.0137	0.310728	0.529014	transcription factor TFIIIC subunit TFC3
YAR002W	1015.05	0.512599	0.346547	1.47916	0.139097	0.316493	FG-nucleoporin NUP60
YAR002C-A	2432.35	1.48746	0.358001	4.1549	3.25e-05	0.00058598	Erp1p
YAR003W	1149.64	0.441689	0.427143	1.03405	0.301111	0.519139	COMPASS subunit protein SWD1
YAR007C	2574.46	0.833164	0.339369	2.45504	0.014087	0.0657169	replication factor A subunit protein RFA1
YAR008W	492.874	-0.0150582	0.36526	-0.0412261	0.967116	0.986336	tRNA splicing endonuclease subunit SEN34
YAR009C	6177.4	0.773662	0.362565	2.13386	0.0328543	0.118646	truncated gag-pol fusion protein
YAR010C	2330.88	1.02559	0.33427	3.06815	0.00215387	0.0169159	gag protein
YAR014C	1910.41	0.221405	0.335425	0.660073	0.509207	0.701184	protein phosphatase regulator BUD14
YAR015W	1959.93	0.675261	0.508676	1.32749	0.184347	0.378698	phosphoribosylaminoimidazolesuccinocarboxamide synthase
YAR018C	732.451	1.33848	0.517004	2.58892	0.00962779	0.0500647	serine/threonine protein kinase KIN3
YAR019C	1513.43	-0.682484	0.356508	-1.91436	0.0555745	0.16964	serine/threonine protein kinase CDC15
YAR020C	2146.95	2.39371	0.344694	6.94446	3.8e-12	5.9e-10	seripauperin PAU7
YAR023C	466.771	-1.28035	0.415832	-3.07901	0.00207691	0.0165091	DUP240 family protein
YAR027W	1500.83	-2.0698	0.43191	-4.79221	1.65e-06	4.85e-05	DUP240 family protein UIP3
YAR028W	1601.55	-2.15437	0.433243	-4.97265	6.6e-07	2.2e-05	DUP240 family protein
YAR029W	200.808	-1.67758	0.430445	-3.89732	9.73e-05	0.00146915	DUP240 family protein
YAR031W	214.125	0.0676396	0.456641	0.148124	0.882245	0.943311	pheromone-regulated DUP240 family protein PRM9
YAR033W	202.072	-0.0379312	0.456062	-0.083171	0.933716	0.96902	DUP240 family protein MST28
YAR035W	2417.28	2.58406	0.768404	3.36289	0.000771307	0.00755446	carnitine O-acetyltransferase YAT1
YAR035C-A	108.388	2.83241	0.873351	3.24315	0.00118217	0.0105627	uncharacterized protein
YAR042W	2655.7	0.442332	0.386274	1.14513	0.252157	0.464069	oxysterol-binding protein related protein SWH1
YAR050W	6012.25	0.673146	0.424085	1.58729	0.112447	0.274654	flocculin FLO1
YAR061W	828.173	0.245316	0.371621	0.660126	0.509173	0.701184	#N/A
YAR064W	116.504	0.399179	0.429641	0.929099	0.352838	0.572018	uncharacterized protein
YAR066W	323.938	0.355112	0.39861	0.890876	0.372996	0.590059	uncharacterized protein
YAR068W	1977.68	0.29854	0.443589	0.673011	0.500941	0.69564	uncharacterized protein
YAR071W	586.665	-0.110501	0.369411	-0.299127	0.764843	0.876779	acid phosphatase PHO11
YBL113C	3450.92	-0.550236	0.34427	-1.59827	0.109983	0.270877	uncharacterized protein
YBL112C	88.1082	0.144874	0.616114	0.235141	0.814099	0.902754	uncharacterized protein
YBL111C	1770.45	-0.422777	0.340835	-1.24042	0.214822	0.419279	uncharacterized protein
YBL108C-A	5673.41	6.12127	1.60397	3.81633	0.000135451	0.00193698	seripauperin PAU9
YBL107C	420.353	-0.106827	0.377933	-0.282662	0.777436	0.882453	Mix23p
YBL106C	3730.85	-0.727025	0.341492	-2.12897	0.0332569	0.119589	putative Rab GTPase-binding protein SRO77
YBL105C	4297.06	0.143245	0.338578	0.423078	0.672239	0.814408	protein kinase C
YBL104C	1304.53	-0.267252	0.352787	-0.757545	0.448723	0.65523	Sea4p
YBL103C	617.201	-0.108122	0.402289	-0.268768	0.788108	0.887347	Rtg3p
YBL102W	1340.76	0.440102	0.349825	1.25806	0.208369	0.411011	Sft2p
YBL101C	3732.05	-0.214476	0.37085	-0.578337	0.563037	0.73797	Ecm21p
YBL100W-C	108.432	0.315294	0.446622	0.705951	0.480218	0.679828	uncharacterized protein
YBL100W-B	19987.8	0.634391	0.376104	1.68674	0.0916524	0.238668	gag-pol fusion protein
YBL100W-A	4728.52	0.961663	0.360264	2.66933	0.00760032	0.0428316	gag protein
YBL099W	16173.5	-0.840807	0.347536	-2.41934	0.0155488	0.0697804	F1F0 ATP synthase subunit alpha
YBL098W	1348.54	1.36323	0.43708	3.11894	0.00181502	0.0149089	kynurenine 3-monooxygenase
YBL097W	507.083	0.582182	0.361282	1.61143	0.107085	0.265622	condensin subunit BRN1
YBL095W	2021.28	-0.725361	0.671592	-1.08006	0.280114	0.495613	Mrx3p
YBL093C	2069.89	-0.369448	0.442077	-0.835711	0.403318	0.616618	Rox3p
YBL092W	11357.6	2.2243	0.380218	5.85006	4.91e-09	3.09e-07	ribosomal 60S subunit protein L32
YBL091C-A	617.363	-0.734996	0.408229	-1.80045	0.0717894	0.202092	phospholipid metabolism-regulating protein SCS22
YBL091C	2577.12	0.293411	0.371049	0.790761	0.429084	0.639511	methionine aminopeptidase
YBL090W	758.203	-0.780857	0.383879	-2.03412	0.0419393	0.138686	mitochondrial 37S ribosomal protein MRP21
YBL089W	719.927	-0.170521	0.396843	-0.429695	0.667418	0.81023	amino acid transporter
YBL088C	4647.99	-0.318374	0.378281	-0.841634	0.399993	0.614144	DNA-binding protein kinase TEL1
YBL087C	5427.85	2.21816	0.363693	6.099	1.07e-09	8.08e-08	ribosomal 60S subunit protein L23A
YBL086C	535.091	-0.0811664	0.501974	-0.161694	0.871547	0.938496	uncharacterized protein
YBL085W	1493	0.173527	0.335002	0.517989	0.604466	0.766086	Boi1p
YBL084C	931.052	-0.459919	0.35986	-1.27805	0.201232	0.402329	anaphase promoting complex subunit CDC27
YBL082C	1558.69	0.311294	0.385116	0.808314	0.41891	0.629858	dolichyl-P-Man:Man(5)GlcNAc(2)-PP-dolichol alpha-1%2C3-mannosyltransferase
YBL081W	642.306	0.96207	0.460865	2.08753	0.0368402	0.127106	uncharacterized protein
YBL080C	603.405	-0.303547	0.360697	-0.841557	0.400036	0.614144	glutamyl-tRNA(Gln) amidotransferase subunit PET112
YBL079W	4615.61	0.272632	0.371494	0.73388	0.463022	0.666815	Nup170p
YBL078C	2043.76	-0.335924	0.505489	-0.664551	0.506338	0.699312	ubiquitin-like protein ATG8
YBL076C	21312	1.25292	0.443522	2.82494	0.00472898	0.030358	isoleucine--tRNA ligase ILS1
YBL075C	8395.04	1.10174	0.746918	1.47505	0.140198	0.317977	Hsp70 family ATPase SSA3
YBL074C	395.314	-0.504891	0.380226	-1.32787	0.184221	0.378596	U5 snRNP complex subunit AAR2
YBL072C	16865.4	2.08311	0.36636	5.68596	1.3e-08	7.53e-07	ribosomal 40S subunit protein S8A
YBL071C-B	39.7033	-2.54351	0.695484	-3.65718	0.000255001	0.00317638	uncharacterized protein
YBL071W-A	276.122	-0.342887	0.668342	-0.513042	0.607922	0.768984	Kti11p
YBL071C	195.646	-0.459233	0.530489	-0.865679	0.386666	0.600487	uncharacterized protein
YBL069W	557.287	0.74754	0.385209	1.94061	0.052306	0.16276	Ast1p
YBL068W	638.044	0.686511	0.402268	1.7066	0.0878966	0.232163	ribose phosphate diphosphokinase subunit PRS4
YBL067C	2268.08	-0.626715	0.34148	-1.83529	0.0664624	0.191945	ubiquitin-specific protease UBP13
YBL066C	2453.35	-0.386577	0.380146	-1.01692	0.309192	0.527579	Sef1p
YBL064C	7234.38	-0.892466	0.357436	-2.49686	0.01253	0.0603606	thioredoxin peroxidase PRX1
YBL063W	927.855	0.489089	0.422573	1.15741	0.247106	0.460381	Kip1p
YBL061C	1477.09	0.836438	0.36204	2.31034	0.0208691	0.0856646	Skt5p
YBL060W	705.925	-0.536028	0.366305	-1.46334	0.143375	0.322506	Arf family guanine nucleotide exchange factor YEL1
YBL059C-A	516.281	-0.995785	0.458442	-2.17211	0.0298477	0.111148	Cmc2p
YBL059W	96.4633	-0.277284	0.490821	-0.56494	0.572115	0.744417	Iai11p
YBL058W	3672.93	0.218374	0.371958	0.587092	0.557142	0.733622	protein phosphatase regulator SHP1
YBL057C	586.704	0.942627	0.404497	2.33037	0.0197867	0.0825283	aminoacyl-tRNA hydrolase
YBL056W	5272.92	-0.249621	0.418663	-0.596234	0.551019	0.728851	type 2C protein phosphatase PTC3
YBL055C	1388.31	-0.409511	0.375446	-1.09073	0.27539	0.490191	3'-5'-exodeoxyribonuclease
YBL054W	871.48	-0.160128	0.480191	-0.333466	0.738783	0.858738	Tod6p
YBL052C	975.39	-0.0569909	0.43089	-0.132263	0.894776	0.949099	histone acetyltransferase
YBL051C	3135.83	-0.00489779	0.376678	-0.0130026	0.989626	0.995356	Pin4p
YBL050W	3843.19	-0.286519	0.335122	-0.854969	0.392568	0.605987	Sec17p
YBL049W	2783.99	-1.81265	0.363694	-4.984	6.23e-07	2.1e-05	Moh1p
YBL048W	2681.49	-1.85398	0.351585	-5.27322	1.34e-07	5.39e-06	Rrt1p
YBL047C	11386.4	0.340991	0.332552	1.02538	0.305185	0.524723	Ede1p
YBL046W	483.145	0.241795	0.393608	0.614305	0.539014	0.721045	Psy4p
YBL045C	5627.73	-0.73199	0.42144	-1.73688	0.0824086	0.222664	ubiquinol--cytochrome-c reductase subunit COR1
YBL044W	12.1725	0.853015	0.945363	0.902316	0.366889	NA	uncharacterized protein
YBL043W	1693.31	-1.4572	1.98692	-0.733395	0.463318	0.667078	Ecm13p
YBL042C	2435.78	-0.208863	0.574387	-0.363627	0.716136	0.843707	uridine permease
YBL041W	3821.79	0.497187	0.348948	1.42482	0.15421	0.338323	proteasome core particle subunit beta 6
YBL040C	2079.59	0.259985	0.405086	0.641803	0.521001	0.708423	Erd2p
YBL039W-B	225.65	-0.654418	0.450061	-1.45407	0.145928	0.325862	Min6p
YBL039C	4578.41	2.27522	0.490932	4.63449	3.58e-06	8.99e-05	CTP synthase URA7
YBL038W	770.107	-0.329832	0.353377	-0.93337	0.350629	0.569531	mitochondrial 54S ribosomal protein YmL47
YBL037W	1838.51	0.0903904	0.405392	0.22297	0.823559	0.909317	Apl3p
YBL036C	2329.17	0.0110244	0.348966	0.0315916	0.974798	0.989692	uncharacterized protein
YBL035C	788	0.853056	0.410612	2.07752	0.0377533	0.128804	DNA-directed DNA polymerase alpha subunit POL12
YBL034C	1652.11	0.13789	0.376137	0.366595	0.713921	0.841937	Stu1p
YBL033C	1858.01	-0.409303	0.534622	-0.765594	0.443918	0.65082	GTP cyclohydrolase II
YBL032W	1186.53	0.236326	0.343124	0.688746	0.490983	0.688285	Hek2p
YBL031W	219.401	1.55078	0.529652	2.92792	0.0034124	0.0238505	She1p
YBL030C	6248.74	0.0991775	0.496381	0.199801	0.841636	0.918804	ADP/ATP carrier protein PET9
YBL029C-A	572.429	-1.64527	0.413975	-3.97433	7.06e-05	0.00115463	uncharacterized protein
YBL029W	1123.2	-0.97943	0.486604	-2.01279	0.0441371	0.143464	uncharacterized protein
YBL028C	253.627	1.45193	0.580974	2.49913	0.0124499	0.0601169	uncharacterized protein
YBL027W	11965.4	1.35588	0.331546	4.08958	4.32e-05	0.000755117	ribosomal 60S subunit protein L19B
YBL026W	487.743	0.250397	0.479105	0.522636	0.601228	0.763953	Sm-like protein LSM2
YBL025W	227.978	-1.13836	0.447932	-2.54136	0.0110422	0.0548952	Rrn10p
YBL024W	2403.38	1.75945	0.379559	4.63551	3.56e-06	8.99e-05	tRNA (cytosine-C5-)-methyltransferase
YBL023C	1570.76	0.334075	0.370621	0.901392	0.36738	0.585785	MCM DNA helicase complex subunit MCM2
YBL022C	6918.24	0.223456	0.342461	0.652501	0.514078	0.703952	ATP-dependent Lon protease PIM1
YBL021C	155.225	0.188896	0.633129	0.298354	0.765433	0.877114	Hap3p
YBL020W	1643.28	0.171749	0.373729	0.459555	0.645836	0.7975	glycolipid translocation protein
YBL019W	688.629	-1.06435	0.41459	-2.56724	0.0102511	0.0520578	DNA-(apurinic or apyrimidinic site) lyase APN2
YBL018C	337.39	-0.643613	0.412654	-1.55969	0.118833	0.284433	ribonuclease P
YBL017C	18818.4	-0.411982	0.423995	-0.971667	0.331216	0.549947	type I sorting receptor
YBL016W	249.327	-0.886371	0.424516	-2.08796	0.0368015	0.127106	mitogen-activated serine/threonine-protein kinase FUS3
YBL015W	5472.88	0.897746	0.721828	1.24371	0.213605	0.417733	acetyl-CoA hydrolase
YBL014C	1590.45	0.0419038	0.33719	0.124273	0.901099	0.951036	Rrn6p
YBL013W	227.216	-0.304546	0.490632	-0.620722	0.534783	0.718968	methionyl-tRNA formyltransferase
YBL011W	2021.76	-0.0622372	0.334009	-0.186334	0.852183	0.925012	bifunctional glycerol-3-phosphate/glycerone-phosphate O-acyltransferase SCT1
YBL010C	369.166	-0.389598	0.383626	-1.01557	0.309836	0.52825	Laa2p
YBL009W	881.345	1.41433	0.433718	3.26093	0.00111046	0.0101838	protein kinase ALK2
YBL008W-A	38.992	-0.899147	0.654864	-1.37303	0.169743	0.359408	uncharacterized protein
YBL008W	777.927	-0.0952406	0.344788	-0.27623	0.782372	0.884681	Hir1p
YBL007C	7654.68	-0.18192	0.322553	-0.564002	0.572753	0.744484	cytoskeletal protein-binding protein SLA1
YBL006C	686.263	-0.0927594	0.450613	-0.205851	0.836907	0.915959	Ldb7p
YBL005W	1109.09	-0.855172	0.359206	-2.38073	0.0172783	0.0749785	drug-responsive transcription factor PDR3
YBL005W-B	31127.3	0.791925	0.356644	2.22049	0.0263853	0.102588	gag-pol fusion protein
YBL005W-A	9461.73	0.702066	0.327456	2.144	0.0320329	0.116279	gag protein
YBL004W	8097.21	1.13444	0.378866	2.99431	0.00275068	0.0202562	Utp20p
YBL003C	3875.86	0.378123	0.686601	0.550717	0.581828	0.751168	histone H2A
YBL002W	1704.37	-0.204429	0.537677	-0.380207	0.703792	0.835496	histone H2B
YBL001C	1371.46	-0.0510806	0.360757	-0.141593	0.887402	0.94705	Ecm15p
YBR001C	1959.78	-1.64407	0.465369	-3.53283	0.000411137	0.0046251	alpha%2Calpha-trehalase NTH2
YBR002C	917.317	0.139398	0.481015	0.289799	0.77197	0.879795	ditrans%2Cpolycis-polyprenyl diphosphate synthase
YBR003W	1392.05	-0.330358	0.377524	-0.875066	0.381538	0.597868	trans-hexaprenyltranstransferase
YBR004C	2403.3	-1.31697	0.345776	-3.80875	0.000139671	0.00199124	GPI-anchor transamidase GPI18
YBR005W	2126.55	-2.16652	0.406936	-5.32399	1.02e-07	4.22e-06	Rcr1p
YBR006W	7031.11	0.630902	0.329607	1.9141	0.0556068	0.16964	succinate-semialdehyde dehydrogenase (NAD(P)(+))
YBR007C	1004.51	-1.26818	0.357709	-3.54528	0.000392203	0.00447967	Dsf2p
YBR008C	2097.44	-0.739455	0.39274	-1.88281	0.0597259	0.177804	Flr1p
YBR009C	2816.41	0.333491	0.528568	0.630933	0.528084	0.713758	histone H4
YBR010W	3804.62	-0.287166	0.465047	-0.617499	0.536906	0.720019	histone H3
YBR011C	13453.3	1.3377	0.333323	4.01323	5.99e-05	0.0010078	inorganic diphosphatase IPP1
YBR012W-B	18888.3	0.900379	0.35049	2.56892	0.0102016	0.0520244	gag-pol fusion protein
YBR012W-A	3465.9	0.99723	0.326822	3.0513	0.00227855	0.0175695	gag protein
YBR013C	284.619	-0.448017	0.497773	-0.900043	0.368097	0.586186	uncharacterized protein
YBR014C	872.736	0.727857	0.445458	1.63395	0.102269	0.258562	glutathione-disulfide reductase GRX7
YBR015C	4083.59	1.02824	0.387778	2.65161	0.00801087	0.044217	alpha-1%2C2-mannosyltransferase MNN2
YBR016W	458.89	-0.309624	0.628859	-0.492358	0.622466	0.781025	uncharacterized protein
YBR017C	2907.95	0.896454	0.348653	2.57119	0.0101349	0.0518302	Kap104p
YBR018C	139.711	-2.41157	0.438876	-5.49486	3.91e-08	1.96e-06	UDP-glucose:hexose-1-phosphate uridylyltransferase
YBR019C	277.197	-0.718427	0.481012	-1.49357	0.135287	0.310293	bifunctional UDP-glucose 4-epimerase/aldose 1-epimerase
YBR020W	391.545	-0.320415	0.403932	-0.793241	0.427637	0.638914	galactokinase
YBR021W	1757.6	0.278958	0.426285	0.654393	0.512859	0.7033	uracil permease
YBR022W	628.277	-0.845574	0.425991	-1.98496	0.0471491	0.150928	ADP-ribose 1''-phosphate phosphatase
YBR023C	5369.43	0.741464	0.353479	2.09762	0.0359387	0.125003	chitin synthase CHS3
YBR024W	1658.75	-0.768006	0.361624	-2.12377	0.0336893	0.120227	putative thioredoxin peroxidase SCO2
YBR025C	18050.6	1.64759	0.348926	4.72187	2.34e-06	6.51e-05	Obg-like ATPase
YBR026C	2084.89	0.657871	0.573687	1.14674	0.251489	0.464069	enoyl-[acyl-carrier-protein] reductase
YBR027C	97.158	0.276289	0.670554	0.412031	0.680317	0.82066	uncharacterized protein
YBR028C	675.63	-0.064383	0.469717	-0.137068	0.890977	0.948015	putative protein kinase YPK3
YBR029C	2163.88	-0.0105294	0.354337	-0.0297159	0.976294	0.989894	phosphatidate cytidylyltransferase
YBR030W	735.191	-0.208192	0.359946	-0.578397	0.562996	0.73797	protein-lysine N-methyltransferase
YBR031W	19402	1.6102	0.42142	3.82088	0.000132974	0.00191082	ribosomal 60S subunit protein L4A
YBR032W	49.3891	0.382902	0.608334	0.629427	0.52907	0.713973	uncharacterized protein
YBR033W	851.307	-1.13707	0.343269	-3.31248	0.00092474	0.0088374	Eds1p
YBR034C	1820.15	0.698609	0.66184	1.05556	0.291171	0.509075	protein-arginine omega-N methyltransferase HMT1
YBR035C	4044.78	0.234134	0.32542	0.719483	0.471843	0.673443	pyridoxamine-phosphate oxidase PDX3
YBR036C	6095.32	-0.342015	0.32355	-1.05707	0.29048	0.508426	mannosylinositol phosphorylceramide synthase regulatory subunit
YBR037C	1066.28	-0.615574	0.381536	-1.61341	0.106655	0.265335	Cu-binding protein SCO1
YBR038W	2558.45	1.29316	0.490394	2.63699	0.00836464	0.0455314	chitin synthase CHS2
YBR039W	4600.65	-0.628996	0.358405	-1.75499	0.0792615	0.217124	F1F0 ATP synthase subunit gamma
YBR040W	33.7327	-0.594929	0.679214	-0.875908	0.38108	NA	Fig1p
YBR041W	4208.78	0.596038	0.425263	1.40157	0.161042	0.348139	long-chain fatty acid transporter FAT1
YBR042C	1082.96	0.652336	0.383102	1.70278	0.0886099	0.233421	putative acyltransferase
YBR043C	1925.52	-0.893348	0.341095	-2.61906	0.00881733	0.0472798	Qdr3p
YBR044C	922.604	-0.145241	0.368982	-0.393626	0.693857	0.829	Tcm62p
YBR045C	404.662	-0.804179	0.444233	-1.81026	0.070255	0.199292	protein phosphatase regulator GIP1
YBR046C	2396.01	-1.00402	0.389227	-2.57953	0.00989336	0.0509862	NADPH:quinone reductase
YBR047W	338.382	-1.63018	0.399901	-4.07645	4.57e-05	0.000794325	Fmp23p
YBR048W	7674.11	2.17813	0.356878	6.10329	1.04e-09	8.07e-08	ribosomal 40S subunit protein S11B
YBR049C	1340.54	0.215121	0.335529	0.641139	0.521433	0.708423	DNA-binding protein REB1
YBR050C	809.064	0.426228	0.694826	0.613432	0.539591	0.721327	protein phosphatase regulator REG2
YBR052C	1980.6	-0.41274	0.335166	-1.23145	0.218155	0.424382	flavodoxin-like fold family protein
YBR053C	2972.95	-0.77102	0.358075	-2.15324	0.0313	0.11489	uncharacterized protein
YBR054W	32561.5	-0.949262	0.453012	-2.09544	0.0361315	0.125366	Yro2p
YBR055C	1138	-0.183853	0.34997	-0.525339	0.599348	0.763147	U4/U6-U5 snRNP complex subunit PRP6
YBR056W	7550.8	-0.735447	0.370924	-1.98274	0.047396	0.151554	17-beta-hydroxysteroid dehydrogenase-like protein
YBR056W-A	3174.27	-3.55523	0.35804	-9.9297	3.09e-23	4.14e-20	Mnc1p
YBR057C	622.706	0.109738	0.39505	0.277782	0.78118	0.884179	Mum2p
YBR058C	2244.67	0.145411	0.33178	0.438277	0.661186	0.806056	ubiquitin-specific protease UBP14
YBR058C-A	851.445	0.30795	0.470292	0.654806	0.512593	0.703222	Tsc3p
YBR059C	7179.1	0.23008	0.342301	0.672157	0.501484	0.69574	serine/threonine protein kinase AKL1
YBR060C	602.503	0.229316	0.356401	0.643421	0.519951	0.708047	origin recognition complex subunit 2
YBR061C	690.619	0.50117	0.452809	1.1068	0.26838	0.482954	tRNA methyltransferase TRM7
YBR062C	506.875	-0.320601	0.353411	-0.907161	0.364322	0.582481	uncharacterized protein
YBR063C	1357.11	-0.78356	0.402301	-1.94769	0.0514516	0.160839	Cnm1p
YBR065C	833.389	-0.77104	0.371417	-2.07594	0.0378994	0.129085	Ecm2p
YBR066C	3940.39	-2.49846	0.354334	-7.05114	1.77e-12	2.99e-10	Nrg2p
YBR067C	14917.3	-1.35694	0.49092	-2.76406	0.00570865	0.0349743	putative lipase
YBR068C	7618.26	-1.10967	0.495143	-2.24112	0.0250185	0.0986377	branched-chain amino acid permease BAP2
YBR069C	274.989	0.37379	0.383063	0.975793	0.329167	0.547622	amino acid transporter TAT1
YBR070C	549.973	0.757012	0.437197	1.73151	0.0833604	0.224499	N-acetylglucosaminyldiphosphodolichol N-acetylglucosaminyltransferase anchoring subunit ALG14
YBR071W	1286.94	-1.58657	0.363161	-4.36877	1.25e-05	0.000255652	uncharacterized protein
YBR072W	31935.1	-1.86101	0.649656	-2.86461	0.00417525	0.0275828	chaperone protein HSP26
YBR072C-A	184.725	-1.73416	0.819388	-2.11641	0.0343096	0.121192	uncharacterized protein
YBR073W	1512.29	-0.155308	0.34585	-0.449062	0.653387	0.801703	DNA-dependent ATPase RDH54
YBR074W	3498.87	0.247928	0.422589	0.58669	0.557412	0.733692	Pff1p
YBR076W	734.671	-2.61782	0.437088	-5.98923	2.11e-09	1.46e-07	Ecm8p
YBR077C	979.772	-0.261722	0.36529	-0.716476	0.473697	0.675599	Slm4p
YBR078W	34615	0.0793377	0.351757	0.225547	0.821554	0.907781	Ecm33p
YBR079C	9925.77	1.80224	0.407496	4.42271	9.75e-06	0.000210862	translation initiation factor eIF3 core subunit a
YBR080C	4402.17	0.468488	0.372307	1.25834	0.208269	0.410972	AAA family ATPase SEC18
YBR081C	1897.45	0.386979	0.337633	1.14615	0.251731	0.464069	SAGA histone acetyltransferase complex subunit SPT7
YBR082C	2371.93	1.01478	0.378818	2.67882	0.0073883	0.0420474	E2 ubiquitin-conjugating protein UBC4
YBR083W	221.428	0.294224	0.389036	0.75629	0.449475	0.655457	Tec1p
YBR084W	4299.62	1.93741	0.498795	3.88419	0.000102671	0.00153512	trifunctional formate-tetrahydrofolate ligase/methenyltetrahydrofolate cyclohydrolase/methylenetetrahydrofolate dehydrogenase MIS1
YBR084C-A	12474.7	1.39813	0.323289	4.32471	1.53e-05	0.000305781	ribosomal 60S subunit protein L19A
YBR085W	2612.53	1.8493	0.449782	4.11154	3.93e-05	0.000697344	ADP/ATP carrier protein AAC3
YBR085C-A	16697.1	-1.84646	0.341309	-5.40992	6.31e-08	2.98e-06	uncharacterized protein
YBR086C	8853.88	-0.147328	0.374426	-0.393476	0.693968	0.829	Ist2p
YBR087W	690.304	0.839678	0.35835	2.34318	0.0191201	0.0806596	replication factor C subunit 5
YBR088C	1296.86	1.26929	0.503546	2.5207	0.0117121	0.0574994	proliferating cell nuclear antigen
YBR089C-A	1179.59	0.0824052	0.50767	0.16232	0.871054	0.938424	high-mobility group nucleosome-binding protein
YBR090C	1024.11	0.320291	0.563776	0.568117	0.569956	0.742808	uncharacterized protein
YBR091C	313.924	0.607596	0.449454	1.35185	0.176423	0.367532	Tim12p
YBR092C	1992.08	3.14042	0.586944	5.35046	8.77e-08	3.75e-06	acid phosphatase PHO3
YBR093C	8310.11	3.95113	0.418162	9.4488	3.43e-21	2.53e-18	acid phosphatase PHO5
YBR094W	1193.07	0.285497	0.353427	0.807796	0.419208	0.630146	putative tubulin tyrosine ligase
YBR095C	714.725	-0.10274	0.469947	-0.218619	0.826947	0.911102	Rxt2p
YBR096W	1035.15	1.10354	0.41418	2.6644	0.00771263	0.0431352	uncharacterized protein
YBR097W	2261.77	-0.112785	0.394861	-0.285632	0.77516	0.881081	ubiquitin-binding serine/threonine protein kinase VPS15
YBR098W	1133.88	0.441631	0.402077	1.09837	0.272041	0.487462	Mms4p
YBR101C	2250.73	0.779385	0.548309	1.42143	0.155191	0.339971	Hsp70 nucleotide exchange factor FES1
YBR102C	1130.48	-0.02596	0.341245	-0.0760744	0.93936	0.971434	exocyst subunit EXO84
YBR103W	1088.44	-0.257872	0.336954	-0.765303	0.444091	0.65082	Sif2p
YBR104W	2287.05	1.38031	0.461343	2.99193	0.00277223	0.0203642	organic acid transporter
YBR105C	2151.39	-0.16103	0.632376	-0.254643	0.798999	0.89339	glucose-induced degradation complex subunit VID24
YBR106W	5073.79	1.19428	0.423116	2.82258	0.00476392	0.0304829	Snd3p
YBR107C	370.172	0.16599	0.472198	0.351526	0.725194	0.848518	Iml3p
YBR108W	1268.5	0.0529063	0.45548	0.116155	0.90753	0.953883	Aim3p
YBR109C	3744.32	0.326264	0.401886	0.811832	0.416888	0.628417	calmodulin
YBR110W	1314.31	0.517769	0.411614	1.2579	0.208428	0.411011	chitobiosyldiphosphodolichol beta-1%2C4 mannosyltransferase
YBR111C	3273.94	-0.169171	0.380299	-0.444837	0.656437	0.80334	ADP-ribose diphosphatase
YBR111W-A	261.561	-0.101928	0.452056	-0.225477	0.821608	0.907781	Sus1p
YBR112C	3159.37	0.378236	0.4281	0.883523	0.376954	0.594152	transcription regulator CYC8
YBR114W	3006.23	-0.527711	0.378194	-1.39535	0.162912	0.351267	DNA repair protein RAD16
YBR115C	14104.6	1.41838	0.484815	2.92561	0.00343781	0.0239149	L-aminoadipate-semialdehyde dehydrogenase
YBR117C	5603.85	0.260358	0.588276	0.442578	0.658071	0.803952	transketolase TKL2
YBR118W	132663	0.975745	0.330258	2.95449	0.00313188	0.0224749	translation elongation factor EF-1 alpha
YBR119W	407.008	0.0762006	0.370429	0.205709	0.837018	0.915959	Mud1p
YBR120C	422.631	-0.69355	0.387204	-1.79118	0.0732648	0.204781	Cbp6p
YBR121C	9970.79	1.20759	0.391949	3.08098	0.0020632	0.0164247	glycine--tRNA ligase
YBR122C	848.789	-0.354094	0.386924	-0.91515	0.360113	0.578729	mitochondrial 54S ribosomal protein YmL36
YBR123C	797.694	-0.0143288	0.342354	-0.0418536	0.966615	0.986336	transcription factor TFIIIC subunit TFC1
YBR125C	1125.21	0.306353	0.336524	0.910347	0.36264	0.580731	type 2C protein phosphatase PTC4
YBR126C	16484.1	-0.69905	0.37927	-1.84314	0.065308	0.189478	alpha%2Calpha-trehalose-phosphate synthase (UDP-forming) TPS1
YBR126W-A	2220.37	0.42279	0.439253	0.962519	0.335789	0.554268	Meo1p
YBR127C	28233.8	0.467693	0.324175	1.44272	0.1491	0.330047	H(+)-transporting V1 sector ATPase subunit B
YBR128C	497.775	-0.877453	0.381797	-2.29822	0.0215493	0.0876452	Atg14p
YBR129C	797.501	-0.933709	0.380735	-2.45239	0.0141912	0.0659776	Opy1p
YBR130C	815.481	1.11098	0.414738	2.67874	0.00738998	0.0420474	She3p
YBR131W	699.807	-0.00978484	0.355734	-0.0275061	0.978056	0.989957	Ccz1p
YBR132C	2288.96	-0.906533	0.411036	-2.20548	0.0274204	0.105157	Agp2p
YBR133C	2346.32	0.195304	0.349941	0.558106	0.576772	0.747677	protein arginine N-methyltransferase
YBR135W	603.59	0.41208	0.374664	1.09986	0.271392	0.486593	cyclin-dependent protein kinase regulatory subunit CKS1
YBR136W	3057.27	-0.344568	0.367145	-0.938506	0.347985	0.566795	protein kinase MEC1
YBR137W	1749.72	-0.942062	0.359921	-2.61741	0.00885999	0.0473246	uncharacterized protein
YBR138C	846.752	-0.220492	0.490407	-0.449612	0.652991	0.801703	uncharacterized protein
YBR139W	8039.1	-0.290211	0.388082	-0.747809	0.454575	0.658827	carboxypeptidase C
YBR140C	13217.1	-0.0933169	0.3227	-0.289175	0.772447	0.879795	GTPase-activating protein IRA1
YBR141C	305.337	-0.457728	0.512491	-0.893144	0.37178	0.589459	25S rRNA (adenine2142-N1)-methyltransferase
YBR142W	1183.27	1.02496	0.501078	2.0455	0.0408052	0.135925	putative ATP-dependent RNA helicase
YBR143C	5888.61	0.977548	0.394872	2.47561	0.0133009	0.0627938	translation termination factor eRF1
YBR144C	16.8456	-0.0234624	0.807934	-0.02904	0.976833	NA	uncharacterized protein
YBR145W	4763.16	-0.435127	0.532936	-0.816472	0.41423	0.62617	alcohol dehydrogenase ADH5
YBR146W	2186.39	-0.0924377	0.446255	-0.207141	0.8359	0.915539	mitochondrial 37S ribosomal protein MRPS9
YBR147W	1751.48	-0.955852	0.475152	-2.01167	0.0442543	0.143687	cationic amino acid transporter
YBR148W	389.535	-0.725322	0.499646	-1.45167	0.146593	0.326462	Ysw1p
YBR149W	7602.65	0.409922	0.34702	1.18126	0.237498	0.449571	D-arabinose 1-dehydrogenase (NAD(P)(+)) ARA1
YBR150C	1649.24	-0.264079	0.33384	-0.791035	0.428924	0.639511	Tbs1p
YBR151W	3196.57	-0.771212	0.349029	-2.20959	0.0271334	0.10467	Apd1p
YBR152W	164.343	-0.826685	0.475718	-1.73776	0.0822526	0.222428	U4/U6-U5 snRNP complex subunit SPP381
YBR153W	497.719	-0.156736	0.38004	-0.412419	0.680032	0.820484	2%2C5-diamino-6-(ribosylamino)-4(3H)-pyrimidinone 5'-phosphate reductase
YBR154C	919.048	1.02436	0.411983	2.48641	0.012904	0.0616095	DNA-directed RNA polymerase core subunit RPB5
YBR155W	578.881	0.918496	0.490403	1.87294	0.0610761	0.180538	HSP70/90 family co-chaperone CNS1
YBR156C	319.245	0.905186	0.413892	2.18701	0.0287418	0.108328	Sli15p
YBR157C	143.168	-0.771028	0.492632	-1.56512	0.117555	0.282573	Ics2p
YBR158W	1190.84	0.000593378	0.620584	0.000956161	0.999237	0.999237	Amn1p
YBR159W	3757.79	0.928528	0.469016	1.97974	0.0477329	0.152055	ketoreductase
YBR160W	899.552	1.06903	0.352143	3.0358	0.00239902	0.0182585	cyclin-dependent serine/threonine-protein kinase CDC28
YBR161W	1246.77	-0.145468	0.396387	-0.366985	0.71363	0.841902	mannosylinositol phosphorylceramide synthase catalytic subunit CSH1
YBR162C	12470.7	0.48067	0.45886	1.04753	0.294855	0.512835	Tos1p
YBR162W-A	551.026	0.859361	0.438577	1.95943	0.0500626	0.157722	Ysy6p
YBR163W	988.996	-0.367479	0.403749	-0.910165	0.362735	0.580731	Exo5p
YBR164C	1083.71	1.12152	0.42457	2.64155	0.00825284	0.0450202	Arf family GTPase ARL1
YBR165W	597.227	-0.144567	0.358955	-0.402744	0.687136	0.824243	Ubs1p
YBR166C	1724.53	0.464581	0.426797	1.08853	0.276362	0.491562	prephenate dehydrogenase (NADP(+))
YBR167C	145.835	-0.0960411	0.421796	-0.227696	0.819883	0.906954	ribonuclease P/MRP protein subunit POP7
YBR168W	400.464	-0.479951	0.378171	-1.26914	0.204392	0.406581	Pex32p
YBR169C	13869.5	-1.09616	0.376204	-2.91374	0.00357133	0.0246117	adenyl-nucleotide exchange factor SSE2
YBR170C	2866.66	0.149937	0.378526	0.396107	0.692026	0.827853	nuclear protein localization protein 4
YBR171W	905.758	1.27551	0.389556	3.27426	0.00105939	0.00982221	Sec63 complex subunit SEC66
YBR172C	1381.36	0.626629	0.412975	1.51735	0.129177	0.302266	Smy2p
YBR173C	1381.93	0.572101	0.407074	1.4054	0.159904	0.346622	Ump1p
YBR175W	531.49	0.413945	0.433491	0.954911	0.339623	0.55747	Swd3p
YBR176W	621.149	-0.122535	0.416316	-0.294331	0.768505	0.878752	3-methyl-2-oxobutanoate hydroxymethyltransferase
YBR177C	3774.82	-0.340843	0.419343	-0.812802	0.416331	0.628381	medium-chain fatty acid ethyl ester synthase/esterase
YBR179C	1840.64	-0.0570365	0.364216	-0.156601	0.87556	0.940948	mitofusin
YBR180W	101.727	0.459885	0.470893	0.976623	0.328756	0.547247	Dtr1p
YBR181C	19397	1.97172	0.429064	4.5954	4.32e-06	0.000106287	ribosomal 40S subunit protein S6B
YBR182C	974.807	-0.578033	0.352312	-1.64069	0.100862	0.255662	Smp1p
YBR182C-A	105.42	0.096135	1.06596	0.0901861	0.928139	0.96643	uncharacterized protein
YBR183W	2852.56	-0.28985	0.869106	-0.333504	0.738754	0.858738	phytoceramidase
YBR184W	78.3391	-0.0969021	0.491981	-0.196963	0.843857	0.920334	uncharacterized protein
YBR185C	778.274	-0.0294938	0.40506	-0.0728135	0.941955	0.972245	Mba1p
YBR186W	257.084	-0.196756	0.45817	-0.429439	0.667604	0.810289	Pch2p
YBR187W	2406.82	1.52162	0.435303	3.49553	0.000473115	0.00509894	putative ribosome biosynthesis protein GDT1
YBR188C	190.553	-0.204404	0.489652	-0.417447	0.676352	0.817487	Ntc20p
YBR189W	10338.5	2.87201	0.506511	5.67019	1.43e-08	8.18e-07	ribosomal 40S subunit protein S9B
YBR191W	10586.2	2.07368	0.470491	4.40748	1.05e-05	0.000223441	ribosomal 60S subunit protein L21A
YBR192W	992.721	0.189919	0.440253	0.431387	0.666187	0.809402	Rim2p
YBR193C	282.779	-0.329619	0.401034	-0.821923	0.411121	0.623384	Med8p
YBR194W	132.904	-0.163927	0.481991	-0.340103	0.733779	0.855313	Aim4p
YBR195C	482.514	-0.126588	0.364111	-0.347663	0.728093	0.850835	Msi1p
YBR196C	54330	0.695921	0.350982	1.98278	0.0473918	0.151554	glucose-6-phosphate isomerase
[truncated: 5,633 more rows]

## Sheet: Early vs late inoculated p01FC5
Comparison of early exponential (Days 2 and 3) and late exponential (Days 5 and 7) in the inoculated fermentation. Positive values are increased expression in early exponential phase and negative values are increased expression in late exponential phase. Genes shown are fold change greater than or equal to 5 and P-adjusted less than or equal to 0.01.
[truncated: 106 more rows]
